# Supplementary material for: A Canonical Biophysical Model of the CsrA Global Regulator Suggests Flexible Regulator-Target Interactions
Source: Sci Rep. 2018 Jul 2;8:9892. doi: 10.1038/s41598-018-27474-2 (PMC6028588; doi:10.1038/s41598-018-27474-2)
Supplement: Supplementary file 2 — Supplementary Tables S1-6 [file 41598_2018_27474_MOESM2_ESM.xlsx]

## Sheet: Table_S1
	Table S1.
	mRNA	Type of target (if only potentially CsrA-regulated, labeled "other modeled mRNA" mRNA)	Observed Regulation in Fluorescent Translational Reporter Assay (in Sowa 2017 or Leistra 2018)	Other Literature Regulation	Reference(s) of Regulation	Evidence Supporting mRNA's Potential Regulation by CsrA		Notes
	glgC	classical target	repressed	repressed	Sowa 2017, Baker 2002	n/a		Column C	Classical = CsrA target with CsrA-mRNA in vitro footprint, direct binding in vitro via EMSA or in vivo by complementation assay, regulation demonstrated in vivo by reporter assay
	nhaR	classical target	repressed	repressed	Sowa 2017, Pannuri 2011	n/a			Well-Characterized = CsrA target with direct binding in vitro via EMSA or in vivo by complementation assay, regulation demonstrated in vivo by reporter assay
	cstA	classical target	repressed	repressed	Sowa 2017, Dubey 2003	n/a			Functional = Likely CsrA target mRNA that shows regulation by CsrA in vivo via a reporter assay, but direct binding interactions have not been confirmed, prior evidence of likely CsrA interaction in Column G
	pgaA	classical target	repressed	repressed	Sowa 2017, Wang 2005	n/a			Other modeled = mRNA that is potentially regulated by CsrA, prior evidence of potential interaction in Column G
	hfq	classical target	repressed	repressed	Sowa 2017, Baker 2007	n/a
	flhD	classical target	non-fluorescent	activated	Wei 2001, Yakhnin 2013	n/a		Column D	Result of a 5' UTR- GFP fusion tested for CsrA regulation in Sowa 2017 or Leistra 2018/the current work. If the 5' UTR showed impact of CsrA on fluorescent expression in vivo, activation or repression is noted appropriately. if regulation was undetermined, "Non-fluorescent" indicates 5' UTR-GFP construct did not fluoresce and "not determined" means the impact of CsrA on the 5' UTR was not clearly…
	sdiA	classical target	repressed	repressed	Sowa 2017, Yakhnin 2011	n/a
	rpoE	classical target	non-fluorescent	repressed	Yakhnin 2017, Potts 2017	n/a		Colum E	CsrA regulation of the mRNA from an in vivo assay from works other than Sowa 2017 or Leistra 2018
	iraD	classical target	not tested	repressed	Park 2017	n/a
	csrA	classical target	repressed	repressed	Leistra 2018, Yakhnin 2011	n/a		Column F	References of regulation given in Columns D and E or work 5' UTR-GFP reporter was tested in if Column D is "non-fluorescent" or "not determined" (see main text for full citations).
	rseA	well-characterized target	repressed	repressed	Leistra 2018, Potts 2017	n/a
	ydeH	well-characterized target	non-fluorescent	repressed	Jonas 2008	n/a		Column G	Other association of the mRNA with CsrA that suggests that it may be regulated by CsrA:
	ycdT	well-characterized target	non-fluorescent	repressed	Jonas 2008	n/a			Sequence Search: mRNA identified as potential CsrA target for containing sequences similar to the CsrA-mRNA binding site consensus sequence (Kulkarni 2014 or McKee 2012)
	relA	well-characterized target	repressed	repressed	Leistra 2018, Edwards 2011	n/a			Omics: mRNA identified as a potential CsrA target for (i) differential (protein) expression between a csrA::kan mutant and wild type strain and (ii) binding to CsrA via HITS-CLIP (Sowa 2017)
	aidB	well-characterized target	repressed	n/a	Sowa 2017	n/a			CO-IP: mRNA sequences in CsrA pull down experiment (Edwards 2011)
	dps	well-characterized target	repressed	n/a	Sowa 2017	n/a			Stabil: transcript stability of the mRNA is signficantly altered in a csrA::kan versus wild type strain (Esquerre 2016)
	proP	well-characterized target	repressed	n/a	Sowa 2017	n/a			blank: mRNA with general support for being a potential CsrA target
	ucpA	well-characterized target	repressed	n/a	Sowa 2017	n/a			This information is provided for functional targets and other modeled mRNA, in support of their selection for testing by fluorescent translational reporter assay and/or modeling
	clpB	well-characterized target	repressed	n/a	Sowa 2017	n/a
	sucC	well-characterized target	repressed	n/a	Sowa 2017	n/a
	sdhA	well-characterized target	repressed	n/a	Sowa 2017	n/a
	glsA	well-characterized target	repressed	n/a	Sowa 2017	n/a
	fdoH	well-characterized target	repressed	n/a	Sowa 2017	n/a
	ydhQ	well-characterized target	repressed	n/a	Sowa 2017	n/a
	gstA	well-characterized target	repressed	n/a	Sowa 2017	n/a
	ybaL	well-characterized target	repressed	n/a	Sowa 2017	n/a
	evgA	well-characterized target	repressed	n/a	Sowa 2017	n/a
	gadB	well-characterized target	repressed	n/a	Sowa 2017	n/a
	yebE	well-characterized target	repressed	n/a	Sowa 2017	n/a
	patA	well-characterized target	activated	n/a	Sowa 2017	n/a
	purM	well-characterized target	activated	n/a	Sowa 2017	n/a
	astD	functional target	repressed	n/a	Leistra 2018	Stabil
	yfgM	functional target	repressed	n/a	Leistra 2018	Sequence Search
	tnaA	functional target	repressed	n/a	Leistra 2018	Sequence Search, CO-IP
	gshB	functional target	repressed	n/a	Leistra 2018	Sequence Search, CO-IP
	deoD	functional target	repressed	n/a	Leistra 2018	Sequence Search
	rspB	functional target	repressed	n/a	Leistra 2018	Sequence Search
	cysD	functional target	repressed	n/a	Leistra 2018	Sequence Search
	moaB	functional target	repressed	n/a	Leistra 2018	Sequence Search
	cysK	functional target	repressed	n/a	Leistra 2018	Sequence Search
	iscR	functional target	repressed	n/a	Leistra 2018
	Icd	functional target	repressed	n/a	Leistra 2018	CO-IP
	yafQ	functional target	repressed	n/a	Leistra 2018	CO-IP
	nnr	functional target	repressed	n/a	Leistra 2018
	rnr	functional target	repressed	n/a	Leistra 2018
	iaaA	functional target	activated	n/a	Leistra 2018	CO-IP
	acs	functional target	activated	n/a	Leistra 2018	Sequence Search, Stabil
	uxaA	functional target	repressed	n/a	Leistra 2018	Stabil
	yidQ	functional target	repressed	n/a	Leistra 2018
	fabB	functional target	repressed	n/a	Leistra 2018
	uidR	functional target	repressed	n/a	Leistra 2018	CO-IP
	rodZ	functional target	repressed	n/a	Leistra 2018
	katG	functional target	repressed	n/a	Leistra 2018	CO-IP
	pepT	functional target	repressed	n/a	Leistra 2018	Stabil
	frdB	functional target	repressed	n/a	Sowa 2017	Omics, CO-IP
	fucO	functional target	repressed	n/a	Sowa 2017	Sequence Search, Omics, Stabil
	ahr	functional target	repressed	n/a	Sowa 2017	Omics, Stabil
	dkgA	functional target	repressed	n/a	Sowa 2017	Omics, CO-IP
	HflK	functional target	repressed	n/a	Sowa 2017	Sequence Search, Omics
	dsrB	functional target	repressed	n/a	Sowa 2017	Omics
	groL	functional target	repressed	n/a	Sowa 2017	Omics
	mscS	functional target	repressed	n/a	Sowa 2017	Sequence Search, Omics
	yecC	functional target	repressed	n/a	Sowa 2017	Omics
	maeB	functional target	repressed	n/a	Sowa 2017	Sequence Search, Omics, CO-IP, Stabil
	hemX	functional target	repressed	n/a	Sowa 2017	Omics
	pck	functional target	repressed	n/a	Sowa 2017	Sequence Search, Omics, CO-IP, Stabil
	ltaE	functional target	repressed	n/a	Sowa 2017	Sequence Search, Omics
	rnk	functional target	repressed	n/a	Sowa 2017	Sequence Search, Omics, Stabil
	gadA	functional target	repressed	n/a	Sowa 2017	Sequence Search, Omics, CO-IP
	uspG	functional target	repressed	n/a	Sowa 2017	Sequence Search, Omics
	glpR	functional target	repressed	n/a	Sowa 2017	Sequence Search, Omics
	entF	functional target	repressed	n/a	Sowa 2017	Omics, CO-IP
	pgm	functional target	repressed	n/a	Sowa 2017	Sequence Search, Omics, CO-IP, Stabil
	yhiI	functional target	repressed	n/a	Sowa 2017	Sequence Search, Omics, CO-IP
	elaB	functional target	repressed	n/a	Sowa 2017	Sequence Search, Omics, Stabil
	ydeP	functional target	repressed	n/a	Sowa 2017	Omics
	tauD	functional target	repressed	n/a	Sowa 2017	Sequence Search, Omics, Stabil
	pspA	functional target	repressed	n/a	Sowa 2017	Omics
	thiG	functional target	repressed	n/a	Sowa 2017	Omics
	iscS	functional target	repressed	n/a	Sowa 2017	Sequence Search, Omics, CO-IP
	phoU	functional target	repressed	n/a	Sowa 2017	Omics
	glcB	functional target	repressed	n/a	Sowa 2017	Omics, CO-IP
	lsrF	functional target	repressed	n/a	Sowa 2017	Omics, Stabil
	yaeP	functional target	repressed	n/a	Sowa 2017	Omics
	manX	functional target	activated	n/a	Sowa 2017	Stabil
	ugpB	functional target	activated	n/a	Sowa 2017	Omics, CO-IP, Stabil
	mtlD	functional target	activated	n/a	Sowa 2017	Omics, Stabil
	aroG	functional target	repressed	n/a	Sowa 2017	Omics
	hemG	functional target	repressed	n/a	Sowa 2017	Omics
	acnA	functional target	repressed	n/a	Sowa 2017	Omics
	CsiD	functional target	repressed	n/a	Sowa 2017
	entC	functional target	repressed	n/a	Sowa 2017	Sequence Search, Omics
	bfr	functional target	repressed	n/a	Sowa 2017	Sequence Search, Omics, Stabil
	crp	functional target	repressed	n/a	Sowa 2017	CO-IP
	clpA	functional target	repressed	n/a	Sowa 2017	Omics, Stabil
	rpoS	functional target	repressed	n/a	Sowa 2017	Omics, Stabil
	groS	functional target	repressed	n/a	Sowa 2017	Sequence Search, Omics
	uxaB	functional target	repressed	n/a	Sowa 2017	Sequence Search, Stabil
	cysJ	functional target	repressed	n/a	Sowa 2017	Omics
	ytfQ	functional target	activated	n/a	Sowa 2017	Omics, Stabil
	cmk	functional target	repressed	n/a	Sowa 2017	Sequence Search
	ydjA	functional target	repressed	n/a	Sowa 2017	Omics, CO-IP
	ppk	functional target	repressed	n/a	Sowa 2017	Sequence Search, Omics, CO-IP
	truC	functional target	repressed	n/a	Sowa 2017	CO-IP
	glmS	functional target	activated	n/a	Sowa 2017	Omics, CO-IP
	yqjE	functional target	activated	n/a	Sowa 2017	Omics
	uxuB	functional target	activated	n/a	Sowa 2017	Omics
	aroD	other modeled mRNA	not determined	n/a	Sowa 2017	Omics
	carB	other modeled mRNA	not determined	n/a	Sowa 2017	Omics, CO-IP
	cdd	other modeled mRNA	not determined	n/a	Sowa 2017	Omics
	eno	other modeled mRNA	not determined	n/a	Sowa 2017	Omics, Stabil
	gatC	other modeled mRNA	not determined	n/a	Sowa 2017	Omics, CO-IP
	glnS	other modeled mRNA	not determined	n/a	Leistra 2018	CO-IP
	guaA	other modeled mRNA	not determined	n/a	Sowa 2017	Omics, CO-IP
	hchA	other modeled mRNA	not determined	n/a	Sowa 2017	Sequence Search, Omics
	katE	other modeled mRNA	not determined	n/a	Sowa 2017	Sequence Search, Omics, Stabil
	kdsA	other modeled mRNA	not determined	n/a	Sowa 2017	Omics, CO-IP
	lrhA	other modeled mRNA	not determined	n/a	Leistra 2018
	metC	other modeled mRNA	not determined	n/a	Sowa 2017	Omics, Stabil
	mreB	other modeled mRNA	not determined	n/a	Sowa 2017	Omics, CO-IP
	ompR	other modeled mRNA	not determined	n/a	Leistra 2018	CO-IP, Stabil
	pdxB	other modeled mRNA	not determined	n/a	Sowa 2017	Omics, CO-IP
	pflB	other modeled mRNA	not determined	n/a	Leistra 2018	Stabil
	pntB	other modeled mRNA	not determined	n/a	Sowa 2017	Omics, Stabil
	poxB	other modeled mRNA	not determined	n/a	Sowa 2017	Omics
	proS	other modeled mRNA	not determined	n/a	Sowa 2017	Omics
	pta	other modeled mRNA	not determined	n/a	Sowa 2017	Omics
	sdhB	other modeled mRNA	not determined	n/a	Sowa 2017	Omics
	sucA	other modeled mRNA	not determined	n/a	Sowa 2017	Sequence Search, Omics
	talA	other modeled mRNA	not determined	n/a	Sowa 2017	Sequence Search, Omics, Stabil
	uxaC	other modeled mRNA	not determined	n/a	Sowa 2017	Omics, Stabil
	wrbA	other modeled mRNA	not determined	n/a	Sowa 2017	Omics
	yceD	other modeled mRNA	not determined	n/a	Sowa 2017	Omics, Stabil
	ydcS	other modeled mRNA	not determined	n/a	Leistra 2018	Stabil
	yeaH	other modeled mRNA	not determined	n/a	Sowa 2017	Omics, Stabil
	yjbD	other modeled mRNA	not determined	n/a	Sowa 2017	Omics, Stabil
	cysI	other modeled mRNA	not determined	n/a	Sowa 2017	Omics, CO-IP
	dnaK	other modeled mRNA	not determined	n/a	Sowa 2017	Omics
	flu	other modeled mRNA	not determined	n/a	Sowa 2017	Sequence Search, Omics
	fumA	other modeled mRNA	not determined	n/a	Sowa 2017	Omics, Stabil
	hflC	other modeled mRNA	not determined	n/a	Sowa 2017	Omics
	sucB	other modeled mRNA	not determined	n/a	Sowa 2017	Sequence Search, Omics, CO-IP
	ybeL	other modeled mRNA	not determined	n/a	Sowa 2017	Omics
	ycaC	other modeled mRNA	not determined	n/a	Sowa 2017	Sequence Search, Omics, Stabil
	yqjD	other modeled mRNA	not determined	n/a	Sowa 2017	Omics
	ackA	other modeled mRNA	not determined	n/a	Leistra 2018	CO-IP
	AhpC	other modeled mRNA	not determined	n/a	Leistra 2018	Sequence Search
	cspE	other modeled mRNA	not determined	n/a	Sowa 2017	Omics, CO-IP, Stabil
	FabI	other modeled mRNA	not determined	n/a	Leistra 2018	Sequence Search
	fhuA	other modeled mRNA	not determined	n/a	Leistra 2018
	gstB	other modeled mRNA	not determined	n/a	Leistra 2018
	osmE	other modeled mRNA	not determined	n/a	Sowa 2017	Sequence Search, Omics
	ppc	other modeled mRNA	not determined	n/a	Leistra 2018	CO-IP
	adeP	other modeled mRNA	non-fluorescent	n/a	Leistra 2018
	adeQ	other modeled mRNA	non-fluorescent	n/a	Leistra 2018
	amyA	other modeled mRNA	non-fluorescent	n/a	Sowa 2017	Sequence Search, Omics
	ArcA	other modeled mRNA	non-fluorescent	n/a	Leistra 2018	Stabil
	aroA	other modeled mRNA	non-fluorescent	n/a	Sowa 2017	Omics
	asd	other modeled mRNA	non-fluorescent	n/a	Sowa 2017	Omics, CO-IP, Stabil
	cbpA	other modeled mRNA	non-fluorescent	n/a	Sowa 2017	Omics
	cyoA	other modeled mRNA	non-fluorescent	n/a	Sowa 2017	Omics
	cyoB	other modeled mRNA	non-fluorescent	n/a	Sowa 2017	Sequence Search, Omics, CO-IP
	dacC	other modeled mRNA	non-fluorescent	n/a	Sowa 2017	Sequence Search, Omics
	dcrB	other modeled mRNA	non-fluorescent	n/a	Sowa 2017	Omics
	ddlA	other modeled mRNA	non-fluorescent	n/a	Sowa 2017	Omics
	deaD	other modeled mRNA	non-fluorescent	n/a	Leistra 2018
	dppA	other modeled mRNA	non-fluorescent	n/a	Leistra 2018
	fbp	other modeled mRNA	non-fluorescent	n/a	Sowa 2017	Sequence Search, Omics
	feoB	other modeled mRNA	non-fluorescent	n/a	Sowa 2017	Omics, CO-IP
	fepA	other modeled mRNA	non-fluorescent	n/a	Sowa 2017	Omics
	fes	other modeled mRNA	non-fluorescent	n/a	Leistra 2018
	fliY	other modeled mRNA	non-fluorescent	n/a	Sowa 2017	Omics
	frdA	other modeled mRNA	non-fluorescent	n/a	Sowa 2017	Omics
	frvB	other modeled mRNA	non-fluorescent	n/a	Leistra 2018	CO-IP
	gabD	other modeled mRNA	non-fluorescent	n/a	Sowa 2017	Omics, CO-IP
	gadC	other modeled mRNA	non-fluorescent	n/a	Sowa 2017	Omics
	galM	other modeled mRNA	non-fluorescent	n/a	Sowa 2017	Sequence Search, Omics
	glgB	other modeled mRNA	non-fluorescent	n/a	Sowa 2017	Omics, CO-IP, Stabil
	glnH	other modeled mRNA	non-fluorescent	n/a	Leistra 2018	Sequence Search
	gmk	other modeled mRNA	non-fluorescent	n/a	Sowa 2017
	gpt	other modeled mRNA	non-fluorescent	n/a	Sowa 2017	Omics
	hcaT	other modeled mRNA	non-fluorescent	n/a	Leistra 2018	CO-IP
	hdeA	other modeled mRNA	non-fluorescent	n/a	Sowa 2017	Omics, Stabil
	hdeB	other modeled mRNA	non-fluorescent	n/a	Sowa 2017	Omics, Stabil
	hipB	other modeled mRNA	non-fluorescent	n/a	Sowa 2017	Omics
	hyfR	other modeled mRNA	non-fluorescent	n/a	Leistra 2018	Sequence Search, CO-IP
	ldcC	other modeled mRNA	non-fluorescent	n/a	Sowa 2017	Sequence Search, Omics
	ldtA	other modeled mRNA	non-fluorescent	n/a	Sowa 2017	Omics
	lon	other modeled mRNA	non-fluorescent	n/a	Leistra 2018	CO-IP
	maeA	other modeled mRNA	non-fluorescent	n/a	Sowa 2017	Sequence Search, Omics, Stabil
	mdtA	other modeled mRNA	non-fluorescent	n/a	Sowa 2017	Omics
	mdtE	other modeled mRNA	non-fluorescent	n/a	Sowa 2017	Sequence Search, Omics
	mlaA	other modeled mRNA	non-fluorescent	n/a	Sowa 2017	Omics
	nhaA	other modeled mRNA	non-fluorescent	n/a	Leistra 2018	Stabil
	NlpA	other modeled mRNA	non-fluorescent	n/a	Leistra 2018	Sequence Search
	nuoC	other modeled mRNA	non-fluorescent	n/a	Sowa 2017	Omics
	nuoG	other modeled mRNA	non-fluorescent	n/a	Sowa 2017	Omics, CO-IP
	ompC	other modeled mRNA	non-fluorescent	n/a	Sowa 2017	Omics, CO-IP
	oppA	other modeled mRNA	non-fluorescent	n/a	Sowa 2017	Omics, CO-IP
	pntA	other modeled mRNA	non-fluorescent	n/a	Sowa 2017	Sequence Search, Omics, Stabil
	potD	other modeled mRNA	non-fluorescent	n/a	Sowa 2017	Omics, CO-IP
	pqqL	other modeled mRNA	non-fluorescent	n/a	Leistra 2018
	proB	other modeled mRNA	non-fluorescent	n/a	Leistra 2018	CO-IP
	purE	other modeled mRNA	non-fluorescent	n/a	Sowa 2017	Omics, CO-IP
	purK	other modeled mRNA	non-fluorescent	n/a	Sowa 2017	Omics
	purL	other modeled mRNA	non-fluorescent	n/a	Sowa 2017	Omics, CO-IP
	rbbA	other modeled mRNA	non-fluorescent	n/a	Sowa 2017	Omics, CO-IP
	ribB	other modeled mRNA	non-fluorescent	n/a	Sowa 2017	Omics
	slp	other modeled mRNA	non-fluorescent	n/a	Sowa 2017	Sequence Search, Omics, Stabil
	tam	other modeled mRNA	non-fluorescent	n/a	Leistra 2018	Omics
	tgt	other modeled mRNA	non-fluorescent	n/a	Leistra 2018	Stabil
	topA	other modeled mRNA	non-fluorescent	n/a	Leistra 2018
	yadM	other modeled mRNA	non-fluorescent	n/a	Leistra 2018	CO-IP
	yajI	other modeled mRNA	non-fluorescent	n/a	Sowa 2017	Sequence Search, Omics
	ybiT	other modeled mRNA	non-fluorescent	n/a	Sowa 2017	Sequence Search, Omics
	ybjP	other modeled mRNA	non-fluorescent	n/a	Sowa 2017	Sequence Search, Omics, Stabil
	ycaK	other modeled mRNA	non-fluorescent	n/a	Sowa 2017	Omics
	ydcJ	other modeled mRNA	non-fluorescent	n/a	Sowa 2017	Omics, Stabil
	ydgA	other modeled mRNA	non-fluorescent	n/a	Sowa 2017	Sequence Search, Omics, CO-IP
	yeaG	other modeled mRNA	non-fluorescent	n/a	Sowa 2017	Omics, Stabil
	yeaY	other modeled mRNA	non-fluorescent	n/a	Sowa 2017	Sequence Search, Omics
	yebF	other modeled mRNA	non-fluorescent	n/a	Sowa 2017	Sequence Search, Omics
	yhbO	other modeled mRNA	non-fluorescent	n/a	Sowa 2017	Omics
	yhcB	other modeled mRNA	non-fluorescent	n/a	Sowa 2017	Omics
	yhjG	other modeled mRNA	non-fluorescent	n/a	Sowa 2017	Sequence Search, Omics, CO-IP
	yiaD	other modeled mRNA	non-fluorescent	n/a	Leistra 2018	Sequence Search
	yihX	other modeled mRNA	non-fluorescent	n/a	Sowa 2017	Omics
	yiiS	other modeled mRNA	non-fluorescent	n/a	Sowa 2017	Omics
	yliE	other modeled mRNA	non-fluorescent	n/a	Leistra 2018	CO-IP
	ymgD	other modeled mRNA	non-fluorescent	n/a	Sowa 2017	Sequence Search, Omics
	yqjG	other modeled mRNA	non-fluorescent	n/a	Sowa 2017	Sequence Search, Omics
	scpA	other modeled mRNA	not tested	n/a	n/a
	skp	other modeled mRNA	not tested	n/a	n/a	Omics
	uxuA	other modeled mRNA	not tested	n/a	n/a	Omics
	ybhg	other modeled mRNA	not tested	n/a	n/a	Sequence Search, Omics
	yebY	other modeled mRNA	not tested	n/a	n/a	Omics

## Sheet: Table_S2
	Table S3.
	5' UTR of Gene	Test in (Source)	Type of Target	Induced #1 (Mean fluor. AU)	Induced #2 (Mean fluor. AU)	Uninduced #1 (Mean fluor. AU)	Uninduced #2 (Mean fluor. AU)	Average Induced Fluor.	Average Uninduced Fluor.	Standard Dev. Induced Fluor.	Standard Dev. Uninduced Fluor.	Fold Repression (Column I/H)	T-test P-value	Relationship to CsrA	Notes	Note: All fluorescence (fluor.) values in Arbitrary Units, AU
	astD	Current work	functional target	42.78	33.1	249.2	248.99	37.94	249.095	4.84	0.105	6.57	0.007	repressed		Note: if regulation was undetermined (i.e. not repressed or activated), relationship to CsrA was noted as non-fluorescent if insufficient fluorescence or as not determined if differing biological replicas or unclear effect of CsrA
	csrA	Current work	classical target	52.08	48.55	142.48	120.23	50.315	131.355	1.765	11.125	2.61065	0.04	repressed
	cysD	Current work	functional target	9.28	16.81	50.98	66.12	13.045	58.55	3.765	7.57	4.49	0.031	repressed
	cysK	Current work	functional target	196.12	185.57	273.41	337.99	190.845	305.7	5.275	32.29	1.6	0.083	repressed
	deoD	Current work	functional target	23.76	21.96	145.77	214.89	22.86	180.33	0.9	34.56	7.89	0.069	repressed
	fabB	Current work	functional target	10.23	11.37	19.7	18.9	10.8	19.3	0.57	0.4	1.79	0.005	repressed
	gshB	Current work	functional target	37.12	41.16	231.69	252.03	39.14	241.86	2.02	10.17	6.18	0.013	repressed
	icd	Current work	functional target	546.93	498.99	1756.53	1797.33	522.96	1776.93	23.97	20.4	3.4	0	repressed
	iscR	Current work	functional target	184.19	193.26	252.9	244.29	188.725	248.595	4.535	4.305	1.32	0.005	repressed
	katG	Current work	functional target	1107.23	1114.86	1690.52	1621.26	1111.05	1655.89	3.815	34.63	1.49	0.019	repressed
	moaB	Current work	functional target	45.94	42.39	231.33	254.66	44.165	242.995	1.775	11.665	5.50198	0.017	repressed
	nnr	Current work	functional target	50.25	109.46	390.51	638.23	79.855	514.37	29.605	123.86	6.44	0.08	repressed
	pepT	Current work	functional target	1499.42	1374.93	1894.61	2026.8	1437.18	1960.7	62.245	66.095	1.36	0.015	repressed
	relA	Current work	well-characterized target	34.79	29.82	99.39	106.93	32.305	103.16	2.485	3.77	3.19	0.004	repressed
	rnr	Current work	functional target	191.22	219.62	954.43	1002.76	205.42	978.595	14.2	24.165	4.76	0.002	repressed
	rodZ	Current work	functional target	18.98	16.44	23.17	23.98	17.71	23.575	1.27	0.405	1.33	0.055	repressed
	rseA	Current work	well-characterized target	29.27	25.54	234.95	338.07	27.405	286.51	1.865	51.56	10.45	0.062	repressed
	rspB	Current work	functional target	7.32	6.9	13.6	16.51	7.11	15.055	0.21	1.455	2.12	0.055	repressed
	tnaA	Current work	functional target	6.51	7.22	21.65	17.2	6.865	19.425	0.355	2.225	2.83	0.052	repressed
	uidR	Current work	functional target	27.87	22.4	214.7	180.95	25.135	197.825	2.735	16.875	7.87	0.028	repressed
	uxaA	Current work	functional target	67.36	61.08	117.37	125.22	64.22	121.295	3.14	3.925	1.88874	0.005	repressed
	yafQ	Current work	functional target	163.23	166.02	1755.13	1644.69	164.625	1699.91	1.395	55.22	10.33	0.011	repressed
	yfgM	Current work	functional target	6.34	5.86	11.53	12.43	6.1	11.98	0.24	0.45	1.96	0.009	repressed
	yidQ	Current work	functional target	13.38	14.05	111.36	131.85	13.715	121.605	0.335	10.245	8.87	0.03	repressed
	acs	Current work	functional target	2860.51	2987.32	1905.23	1823.1	2923.91	1864.16	63.405	41.065	0.64	0.005	activated
	iaaA	Current work	functional target	58.82	59.76	39.67	44.74	59.29	42.205	0.47	2.535	0.71	0.042	activated
	ackA	Current work	other modeled mRNA	9.66	47.35	6.72	7.6	28.505	7.16	18.845	0.44	0.25	0.23	not determined	too variable
	ahpC	Current work	other modeled mRNA	1050.9	1884.68	2005.14	3731.33	1467.79	2868.24	416.89	863.095	1.95	0.162	not determined	too variable
	fabI	Current work	other modeled mRNA	221.46	244.6	252.91	305.51	233.03	279.21	11.57	26.3	1.2	0.151	not determined	too variable
	fhuA	Current work	other modeled mRNA	11.82	11.07	9.51	8.89	11.445	9.2	0.375	0.31	0.8	0.023	not determined
	glnS	Current work	other modeled mRNA	108.1	80.69	75.56	90.69	94.395	83.125	13.705	7.565	0.88	0.282	not determined	too variable
	gstB	Current work	other modeled mRNA	7.55	13.26	13.37	39.44	10.405	26.405	2.855	13.035	2.54	0.214	not determined	too variable
	lpxC	Current work		37.26	36.7	30.89	36.8	36.98	33.845	0.28	2.955	0.92	0.24	not determined
	lrhA	Current work	other modeled mRNA	10.62	11.26	9.78	10.48	10.94	10.13	0.32	0.35	0.93	0.115	not determined
	ompR	Current work	other modeled mRNA	13.9	13.66	11.82	11.64	13.78	11.73	0.12	0.09	0.85	0.004	not determined
	pflB	Current work	other modeled mRNA	96.68	94.55	85.93	109.98	95.615	97.955	1.065	12.025	1.02	0.439	not determined
	ppc	Current work	other modeled mRNA	92.76	90.75	230.81	134.11	91.755	182.46	1.005	48.35	1.99	0.156	not determined	too variable
	ydcS	Current work	other modeled mRNA	540.39	525.45	540.32	530.08	532.92	535.2	7.47	5.12	1	0.414	not determined
	adeP	Current work	other modeled mRNA	3.54	3.49	3.46	3.67	3.515	3.565	0.025	0.105	1.01	0.359	non-fluorescent
	adeQ	Current work	other modeled mRNA	3.54	3.6	5.24	5.95	3.57	5.595	0.03	0.355	1.57	0.054	non-fluorescent
	arcA	Current work	other modeled mRNA	5.73	4.87	6.76	6.33	5.3	6.545	0.43	0.215	1.23	0.083	non-fluorescent
	argS	Current work		3.46	3.56	5.48	5.34	3.51	5.41	0.05	0.07	1.54	0.002	non-fluorescent
	clpS	Current work		8	8.19	6.32	6.57	8.095	6.445	0.095	0.125	0.8	0.006	non-fluorescent
	cysP	Current work		4.73	2.99	4.96	3.77	3.86	4.365	0.87	0.595	1.13	0.342	non-fluorescent
	deaD	Current work	other modeled mRNA	6.13	6.41	8.76	5	6.27	6.88	0.14	1.88	1.1	0.4	non-fluorescent
	dppA	Current work	other modeled mRNA	5.2	4.83	9.08	9.61	5.015	9.345	0.185	0.265	1.86	0.004	non-fluorescent
	fes	Current work	other modeled mRNA	5.41	4.86	3.8	3.6	5.135	3.7	0.275	0.1	0.72	0.045	non-fluorescent
	flhC	Current work		4.35	4.19	4.62	4.17	4.27	4.395	0.08	0.225	1.03	0.339	non-fluorescent
	frvB	Current work	other modeled mRNA	3.55	3.95	4	3.9	3.75	3.95	0.2	0.05	1.05	0.247	non-fluorescent
	ghrA	Current work		5.39	5.79	7.98	7.54	5.59	7.76	0.2	0.22	1.39	0.009	non-fluorescent
	glnH	Current work	other modeled mRNA	4.59	4.48	5.16	4.68	4.535	4.92	0.055	0.24	1.08	0.172	non-fluorescent
	hcaT	Current work	other modeled mRNA	5.13	5.47	4.9	5.69	5.3	5.295	0.17	0.395	1	0.496	non-fluorescent
	hlfC	Current work		5.44	4.34	4.52	4.36	4.89	4.44	0.55	0.08	0.907975	0.281	non-fluorescent
	hyfR	Current work	other modeled mRNA	4.57	5	6.15	7.44	4.785	6.795	0.215	0.645	1.42	0.085	non-fluorescent
	isnH	Current work		4.44	4.62	6.12	5.9	4.53	6.01	0.09	0.11	1.33	0.005	non-fluorescent
	lon	Current work	other modeled mRNA	8.1	0	17	0	4.05	8.5	4.05	8.5	2.1	0.349	non-fluorescent
	nhaA	Current work	other modeled mRNA	4.21	4.08	3.98	3.7	4.145	3.84	0.065	0.14	0.93	0.119	non-fluorescent
	nlpA	Current work	other modeled mRNA	3.86	3.86	3.85	3.76	3.86	3.805	0	0.045	0.99	0.218	non-fluorescent
	ntcA	Current work		4.44	4.27	5.32	5.13	4.355	5.225	0.085	0.095	1.2	0.011	non-fluorescent
	pqqL	Current work	other modeled mRNA	3.45	3.19	4.64	3.61	3.32	4.125	0.13	0.515	1.24	0.175	non-fluorescent
	proB	Current work	other modeled mRNA	11.6	3.37	12.17	3.84	7.485	8.005	4.115	4.165	1.07	0.469	non-fluorescent
	ptsP	Current work		2.5	2.49	2.59	2.56	2.495	2.575	0.005	0.015	1.03	0.046	non-fluorescent
	rpoE	Current work	classical target	5.07	5.26	4.37	4.32	5.165	4.345	0.095	0.025	0.84	0.029	non-fluorescent
	rpsR	Current work		3.31	3.05	5.05	5.5	3.18	5.275	0.13	0.225	1.66	0.014	non-fluorescent
	sapA	Current work		4.49	4.31	4.29	4.27	4.4	4.28	0.09	0.01	0.97	0.204	non-fluorescent
	tamA	Current work		10.38	8.19	8.85	8.61	9.285	8.73	1.095	0.12	0.94	0.351	non-fluorescent
	tgt	Current work	other modeled mRNA	6.96	6.89	5.79	5.6	6.925	5.695	0.035	0.095	0.82	0.014	non-fluorescent
	thiM	Current work		4.11	4.24	4.24	4.21	4.175	4.225	0.065	0.015	1.01	0.29	non-fluorescent
	topA	Current work	other modeled mRNA	6.65	4.92	9.29	3.79	5.785	6.54	0.865	2.75	1.13	0.416	non-fluorescent
	tyrR	Current work		6.75	7	4.86	5.34	6.875	5.1	0.125	0.24	0.74	0.022	non-fluorescent
	yadM	Current work	other modeled mRNA	2.13	2.32	1.84	2.36	2.225	2.1	0.095	0.26	0.94	0.358	non-fluorescent
	yiaD	Current work	other modeled mRNA	4.43	4.69	4.72	4.65	4.56	4.685	0.13	0.035	1.03	0.254	non-fluorescent
	yliE	Current work	other modeled mRNA	4.2	3.98	3.81	3.83	4.09	3.82	0.11	0.01	0.93	0.122	non-fluorescent
	yliF	Current work		4.16	4.03	4.16	3.93	4.095	4.045	0.065	0.115	0.99	0.375	non-fluorescent

## Sheet: Table_S3
	Table S2.
alternative names	mRNA Target Name	Type of CsrA target	Regulation by CsrA (blank = non-fluorescent or untested)	Total Probabilty Repressed Conformations	Total Probabilty Not Impacted Conformations	Total Probabilty Activated Conformations	Model-Predicted Regulation	Do Experimental and Model-Predicted Regulation Agree?	5' UTR Sequence Modeled (and tested in Sowa 2017 or Gelderman 2017, if applicable)	5' UTR Sequence Length	Position Transl. Start	Predict Translation Initiation Rate r_free	Predicted Translation Initiation Rate Ratio (r_free / r_CsrA-bound) of CsrA-bound mRNA for lowest energy conformations 1-15															# Conformations repressed	# Conformations Not Impacted	# Conformations Activated	Position of binding site 1 (nt relative to start codon = 1) (RBS = -15 to -5) for lowest energy conformations 1-15															Position of binding site 2 (nt relative to start codon = 1) (RBS = -15 to -5) for lowest energy conformations 1-15
													conf 1	conf 2	conf 3	conf 4	conf 5	conf 6	conf 7	conf 8	conf 9	conf 10	conf 11	conf 12	conf 13	conf 14	conf 15				conf 1	conf 2	conf 3	conf 4	conf 5	conf 6	conf 7	conf 8	conf 9	conf 10	conf 11	conf 12	conf 13	conf 14	conf 15	conf 1	conf 2	conf 3	conf 4
	glgC	classical	rep	1	0	0	rep	yes	TCTGGCAGGGACCTGCACACGGATTGTGTGTGTTCCAGAGATGATAAAAAAGGAGTTAGTCATGGTTAGTTTAGAGAAGAACGATCACTTAATGTTGGCGCGCCAGCTGCCATTGAAATCTGTTGCCCTGATACTGGCGGGAGGACGTGGTACCCGCCTGA	161	62	2473.23	11885	120839	813495	12182.8	13907.9	177073	31464.9	102630	12465.6	1366.4	5.66946e+06	117256	46628	133365	4515.83	15	0	0	-25	-22	-12	-24	-26	-27	-12	-39	-23	-25	-12	-43	-12	-12	-13	-12	-12	16	-12
	nhaR	classical	rep	1	0	0	rep	yes	ATACAGCTGGTTACGCGTTCGTTTGCGTCCATCAGTTTGACAGGACGGTTTACCGGGGAGCCATAAACGGCTCCCTTTTCATTGTTATCAGGGAGAGAAAATGAGCATGTCTCATATCAATTACAACCACTTGTATTACTTCTGGCATGTCTATAAAGAAGGTTCCGTGGTTGGCGCAGCGGAGGCGCTTTATTTAACTC	200	101	1851.71	145488	139.4	136.238	9169.61	8961.56	9.91976e+06	127.173	81.9362	81.9362	2.08251	2.08251	2.08251	2.08251	193.271	124.08	15	0	0	-60	-1	-1	-11	-11	-11	-1	25	25	56	55	16	16	-60	-6	-11	55	56	55
	cstA	classical	rep	1	0	0	rep	yes	AATGTAACATCTCTATGGACACGCACACGGATAACAACTATGAACAAATCAGGGAAATACCTCGTCTGGACAGTGCTCTCTGTAATGGGAGCATTTGCTCTGGGATACATTGCTTTAAATCGTGGGGAACAGATCAACG	139	40	419.732	567621	14940.9	479481	15287.8	347722	14296.3	154478	126047	108946	161505	122.683	16377.4	212.81	103.26	125.305	15	0	0	-13	-39	-13	-38	-13	-13	-13	-13	-13	-13	-39	-35	1	-39	-38	1	-13	-1	-13
	pgaA	classical	rep	0.912734	0	0.0872665	rep	yes	AGGCATTGGGATTTATGCCGTATTCCTGAAGATCCTCATCATTGGAATGGATTTTCGGGCGAGAAAAGGATTTTATATGGACACTCTGCTCATCATTTCTTCTTCTCATCATCAACAATTCACGTCTCTCTTCCGCGTTTAATAACGGATTATGAGGTGCAAAAATATCTTTCTTTTCAGTTACCTGTAATTAGATACAGAGAGAGATTTTGGCAATACATGGAGTAATACAGGATGTATTCAAGTAGCAGAAAAAGGTGCCCGAAAACCAAATGGGCTTTGAAACTTCTTACTGCCGCATTTTTAGCAGCGAGTCCCGCGGCGAAGAGTGCTG	334	235	169.808	3.23865	957.949	156124	493.9	3.23865	19.2466	3.23865	485.74	0.703959	16.5158	0.454945	1.4213	12109.1	136.189	0.676016	12	0	3	-169	-34	-34	-34	-169	-193	-170	9	21	-169	-228	-174	-15	8	-188	-158	-22	-11	-10
	hfq	classical	rep	0.972484	0	0.0275155	rep	yes	GTATCGTGCGCAATTTTTTCAGAATCGAAAGGTTCAAAGTACAAATAAGCATATAAGGAAAAGAGAGAATGGCTAAGGGGCAATCTTTACAAGATCCGTTCCTGAACGCACTGCGTCGGGAACGTGTTCCAGTTTCTATTTATTTGGTGAATGGTATTAAGCTGCAAG	168	69	407.082	10493.8	28.0358	28.0358	28.0358	28.0358	11161.2	459.994	800.299	230.956	10041.8	19.7361	0.574902	241.242	4639.29	28.0358	14	0	1	-14	-32	-33	-25	-26	-9	-32	-14	-32	-14	-14	-32	7	-14	-28	7	-14	-14	-14
	sdiA	classical	rep	0.619315	0.345795	0.0348905	rep	yes	AGGGGCGTTGCGGTTTACTATGCAGGATAAGGATTTTTTCAGCTGGCGTCGCACGATGCTGTTGCGTTTTCAGAGGATGGAGACCGCAGAAGAGGTCTACCATGAAATTGAGCTTCAGG	119	20	1.62619	366.801	1	107.405	35.8244	1	248.308	1	350.977	1948.04	1	48.1197	1	24.9007	23.8264	0.0800781	9	5	1	10	71	10	4	73	10	73	10	-1	71	-19	71	10	10	-19	71	88	54	54
	rpoE	classical	rep	0.687235	0.261434	0.051331	rep	yes	CTTGCTCAAATTGCAGCTAATGGAGTGGCGTTTCGATAGCGCGTGGAAATTTGGTTTGGGGAGACTTTACCTCGGATGAGCGAGCAGTTAACGGACCAGGTCCTGGTTGAACGGGTCCAGAAGGGAGATCAGAAAGCCTTTAACTTACTGGTAGTGCGCTATCAGCATAAAGTGG	175	76	58.9932	4.8315	4.8315	1	4.8315	4.8315	122.462	1	415.22	1	119.683	0.509122	6.62062	406.53	6.62062	1	10	4	1	46	46	36	47	47	-4	36	-1	35	-4	-56	32	-1	31	55	94	95	46	94
csrA	csrA2	classical	rep	0.863769	0.136231	0	rep	yes	GTCAGGCAATGCCGTGGACTCGCTTCACGGCATTCGCATTAACGCTATCGACAACGATAAAGTCAGGTTGAAGTTGTGTATATCGGCTAAACTTAGGTTTAACAGAATGTAATGCCATGACTGCTTAGATGTAATGTGTTTGTCATTGCTTACTTTTTGGCGTTATATGATGGATAATGCCGGGATACAGAGAGACCCGACTCTTTTAATCTTTCAAGGAGCAAAGAatgCTGATTCTGACTCGTCGAGTTGGTGAGACCCTCATGATTGGGGATGAGGTCACCGTGACAGTTTTAGGGGTAAAGGGCAACCAGGTACGTATTGGCGTAAATGCCCCGAAGGAAGTTTCTGTTCACCGTGAAGAGATCTACCAGCGTATCCAGGCTGAAAAATCCCAGC…	413	228	2579.63	13752.1	35175.2	6019.41	30705.4	29954.8	14046	31418.3	922214	1	137048	1	1	37750.2	1	15074.3	11	4	0	-12	-58	-12	-12	-12	-12	-12	-12	76	-12	94	112	-55	69	-95	76	-12	112	41
	rseA	well-characterized	rep	0.764719	0.0285703	0.206711	rep	yes	GAGACAGATAGTTTTCCGAACTATTGAGTCCCTCCCGGAAGATTTACGCATGGCAATAACCTTGCGGGAGCTGGATGGCCTGAGCTATGAAGAGATAGCCGCTATCATGGATTGTCCGGTAGGTACGGTGCGTTCACGTATCTTCCGAGCGAGGGAAGCTATTGATAACAAAGTTCAACCGCTTATCAGGCGTTGACGATAGCGGGATACTGGATAAGGGTATTAGGCATGCAGAAAGAACAACTTTCCGCTTTAATGGATGGCGAAACGCTGGATAGTGAGCTGCTTAACGAACTGGCTCATAACCCAGAAATGCAGAAAACCTGGG	328	229	713.014	135.981	132.657	5064.58	4949.67	103.252	0.444822	139.138	135.981	42.45	41.4869	0.388643	0.388643	0.444822	1	0.388643	9	1	5	8	7	-5	-5	-5	28	8	7	8	7	61	61	28	-139	61	28	28	7	8
ydeH	dgcZ	well-characterized	rep	1	0	0	rep	yes	GCACAAGGAACTGTGAAAAAGGAGTGGCAATGATCAAGAAGACAACGGAAATTGATGCCATCTTGTTAAATCTCAATAAGGCTATCGATGCCCACTACCAGTGGCTGGTGAGTATGTTTCACAGCGTGG	129	30	9225.41	56314.2	2.57306	4.68325e+06	3.98821e+06	382.156	325.441	263414	1.77498e+06	175.924	57621.6	2.57306	5.05391	7.92646	1.25181e+06	1.16852e+06	15	0	0	-25	-25	-11	-11	-25	-25	-11	-11	-25	-24	-25	-25	16	-11	-11	-11	16	-1	7
	ycdT	well-characterized	rep	0.840884	0	0.159116	rep	yes	AAAGGGATCTACAACCTACAGATTGGTGTAGCTTTATGGAAAAAGACTATTTGAGAATTAGTAGTACTGTATTAGTGAGCTTATTGTTTGGGCTTGCTTTGGTTTTGGTGAATAGTTGGTTTAATCAGCCAGGCG	135	36	49.2743	322.676	330.167	152.997	156.549	0.271137	0.271137	82.0846	314.788	83.9902	149.795	220.88	80.2756	0.271137	38.2483	0.271137	11	0	4	-34	-33	-34	-33	-34	-33	-34	-35	-33	-35	-18	1	-34	-34	-33	7	7	1	1
	relA	well-characterized	rep	0.941496	0	0.0585044	rep	yes	CTGCAACGCTGGCTCGGGATAGCGAAGCGTTATTAAAAGCAGGATATACCATTGCGCGACTGGCGATGCTGGATATGTTCCCACACACGGGACATCTGGAATCGATGGTACTTTTCTCGCGCGTTAAATAGTTGCGATTTGCCGATTTCGGCAGGTCTGGTCCCTAAAGGAGAGGACGATGGTTGCGGTAAGAAGTGCACATATCAATAAGGCTGGTGAATTTGATCCGGAAAAATGGATCGCAAGTCTGGGTATTACCAGCCAGAAGTCGTGTGAGT	278	179	248.432	5.5523e+06	3846.14	628989	129.662	7482.89	0.110226	64724.5	3935.43	1.13958e+06	435.707	67886.7	69337.8	66346.4	252.264	77454.9	14	0	1	-12	-12	-13	1	-12	28	-53	-12	-12	-13	-51	-50	-52	1	-12	1	57	1	57
	proP	well-characterized	rep	0.967203	0	0.0327967	rep	yes	GTCATTAACTGCCCAATTCAGGCGTCAACTGGTTTGATTGTACATTCCTTAACCGGAGGGTGTAAGCAAACCCGCTACGCTTGTTACAGAGATTGCATCCTGCAATTCCCGCTCCCCTTTTGCGGCCGTCGCGCTGATTTTTCTGGCGTTTGCGGAAATGGGCCAACTCTGCGAGGAAAGCTATGCTGAAAAGGAAAAAAGTAAAACCGATTACCCTTCGTGATGTCACCATTATTGATGACGGTAAACTGCGTAAAGCCATTACCGCAGCATCACTGGGTA	282	183	1704.12	1796.1	1.83613e+06	170.819	1557.29	1802.57	1834.49	63609.6	4161.76	1593.44	554942	0.138042	1685.67	3126.05	227.255	200.588	14	0	1	9	-10	9	9	9	9	-6	-5	9	-9	17	9	-10	-97	9	24	9	52	21
	ucpA	well-characterized	rep	0.780793	0.219207	0	rep	yes	AATGGAGTGTAACGCTCTGTATTAACAAGGAGAGCATTAAAATGGGTAAACTCACGGGCAAGACAGCACTGATTACGGGCGCATTGCAGGGAATTGGCGAAGGAATTGCCAGAACTTTTGCACGTCATGGCGCGAACCTAA	141	42	20263.9	4.41006	4.41006	11.4368	1	1	1	11.0921	1603.23	3.60067	129.57	126.63	4.41006	3.60067	12.514	206.353	12	3	0	-15	-15	-40	47	59	19	-40	-15	-40	-15	-15	-15	-40	-41	-15	59	19	-15	59
	clpB	well-characterized	rep	0.620006	0.12634	0.253654	rep	yes	AGTAGCAACTTTGATCCGTTATGGGAGGAGTTATGCGTCTGGATCGTCTTACTAATAAATTCCAGCTTGCTCTTGCCGATGCCCAATCACTTGCACTCGGGCACGACAACCAATTTATCGAACCACTTCATT	132	33	1215.37	7.37577	1.62588	0.495558	7.37577	7.37577	1.01816	2.39429	0.495558	0.679065	1.01816	39.2227	67.826	0.495558	70.3426	38.8531	9	2	4	70	53	66	70	71	22	76	66	-30	53	-30	-1	66	1	-30	85	76	85	89
	sucC	well-characterized	rep	1	0	0	rep	yes	TCTTATCAGGCCTACGGGTGACCGACAATGCCCGGAAGCGATACGAAATATTCGGTCTACGGTTTAAAAGATAACGATTACTGAAGGATGGACAGAACACATGAACTTACATGAATATCAGGCAAAACAACTTTTTGCCCGCTATGGCTTACCAGCACCGGTGGGTTATGCCTGTACTACTCCGCGCGAAGCAGAAGAAG	200	101	959.872	3.80552	2.75028	2.75028	461.292	2.97832	389.663	367.356	309.198	4.71975	3.0875	1566.61	2799.56	2.75028	176.181	2.75028	15	0	0	-28	-34	-33	-17	-27	-17	-17	-17	-94	-55	-34	-28	-35	-17	-32	-17	-17	-17	1
	sdhA	well-characterized	rep	1	0	0	rep	yes	ACGTTAAACCGCTGGCTTTGCGCCTGATGCTGCAACTGGTGATTGTCGTTGCACTGGTGGTTTACGTGATTTATGGATTCGTTGTGGTGTGGGGTGTGTGatgAAATTGCCAGTCAGAGAATTTGATGCAGTTGTGATTGGTGCCGGTGGCGCAGGTATGCGCGCGGCGCTGCAAATTTCCCAGAGCGGCCAGACCTGTG	200	101	15.2803	25.6387	1554.96	2543.01	2485.31	1.37648	1.37648	54.3499	4.8315	45.8279	4.8315	4.8315	29.1929	4.8315	1.37648	23.5111	15	0	0	-44	-28	-28	-28	-28	-28	-28	16	-28	17	16	1	17	-28	-1	-28	-12	-11	-10
	glsA	well-characterized	rep	0.632858	0.332155	0.0349863	rep	yes	ATTCGCGCATTGAGCGAGTGGCTGAATGAAAATACCGATCTTGATGTGACCTTTATTGATATTCCTAATCCTGCATAACGAATAATCAGAGGGATCGAAAGTGCAACGAGCGCGTTGTTATCTGATAGGTGAAACGGCGGTAGTGCTGGAACTGGAACCGCCGGTGACGCTGGCTAGCCAGAAACGGATCTGGCGACTGG	200	101	67.9926	1	1.56838	53.3381	1	127.811	74.7795	1.28663	1.56838	270.969	42.6466	5.38258	201.336	0.593302	5.38258	149.131	12	2	1	46	-92	-3	46	-3	5	52	-92	5	-76	67	-24	-76	66	5	84	-76	84	83
	ydhQ	well-characterized	rep	1	0	0	rep	yes	GTCGTGGATAAATCCTCCGTAGCCTTTACACTTAGGTAGCAATAAAGGCACACAGATGCAGCAAAGGAATAAATCATGGGATCTGATGCGAAAAACTTGATGAGCGACGGGAACGTGCAAATTGTTAAGACCGGCGAGGTCATTGGCGCGACGCAACTTACTGAAGGCGAGTTGA	175	76	533.92	42244.5	30033.5	1.47725e+06	79465.9	41809.4	44870.1	37041.6	309402	8392.33	9923.81	17917.4	29352	22578.4	453327	22066.1	15	0	0	-43	-31	-12	-12	-42	-39	-35	-12	-24	-12	-12	-32	-12	-12	-12	-12	-12	1	16
	gadB	well-characterized	rep	0.881696	0.118304	0	rep	yes	CGATCCAATCATTTTAAGGAGTTTAAAatgGATAAGAAGCAAGTAACGGATTTAAGGTCGGAACTACTCGATTCACGTTTTGGTGCGAAGTCTATTTCCACTATCGCAGAATCAAAACGTTTTCCGC	127	28	19437	6.06802e+06	9.85263e+06	122266	4.19519e+06	1.09418	597.473	558.726	1	454.456	1.90119e+06	576.078	424.983	1.33829e+06	55301.3	736.183	13	2	0	-12	-12	-12	-12	14	10	7	14	10	-12	7	7	-12	-12	1	7	10	14	1
	yebE	well-characterized	rep	0.874432	0	0.125568	rep	yes	TAAAAATGGTTATTGAGGAGCAAATATGGCTAACTGGTTAAATCAACTGCAATCCCTGCTTGGGCAAAGCAGTTCTTCTACCTCCTCGTCTGCGGATCAGGGATTGGTCAAACTGTTAGTGCCAG	125	26	519.771	8204.5	0.798498	13748	8.73207	483.4	48804	18.8074	7117.14	8.53395	10438.4	8032.8	2.7012	14092.5	471.583	58.0716	14	0	1	-21	-24	-24	-20	-20	-11	-20	-11	-21	-11	-22	-20	-23	-21	-14	-11	-14	-11	-3
	yfgM	functional	rep	1	0	0	rep	yes	GCGCTCTGGTGAGCAAACGGCAGTTGCGCAGGATAGCGTAGCCGCGCATTTGCGCACGTTACTGGGTTAAGGAAGGAGAAGGACAGCGTGGAAATTTACGAGAACGAAAACGACCAGGTAGAAGCGGTTAAACGCTTTTTTGCTGAAAATGGCAAAGCACTGGCTGTTGGGGTGATTTTGGGCGTTG	187	88	9153.45	2418.35	931.483	10.4932	1.87773	908.712	996.08	10.4932	10.4932	1335.19	1.87773	1.87773	10.9763	1.96417	1579.16	39054.9	15	0	0	-19	-9	-15	-19	-9	-9	-15	-15	-9	-19	-19	-15	-19	-20	-9	-9	16	16	16
	tnaA	functional	rep	0.909023	0.0909772	0	rep	yes	TAAATGATGGTGCTTGCATATATATCTGGCGAATTAATCGGTATAGCAGATGTAATATTCACAGGGATCACTGTAATTAAAATAAATGAAGGATTATGTAATGGAAAACTTTAAACATCTCCCTGAACCGTTCCGCATTCGTGTTATTGAGCCAGTAAAACGTACCACTCGCGCTTATCGTGAAGAGGCAATTATTAAAT	200	101	10178.6	7.92223e+06	2.52723e+06	1089.5	6684.33	50008.9	1	2290.43	18038.9	779.498	760.442	576041	1	347.555	1	548468	12	3	0	-12	-12	-16	-98	-26	59	-15	-12	-20	-21	-12	59	-16	60	-12	1	-1	1	-12
	gshB	functional	rep	0.952091	0.0479095	0	rep	yes	CCTGTTGGGACCTCGCGTTTTGCGTACAGAGACAACTGCGCTCACCGCCATTACCGCGCTACAAGTACGATTTGGCGATTTGGGCTAACGGAGAAGAATAATGATCAAGCTCGGCATCGTGATGGACCCCATCGCAAACATCAACATCAAGAAAGATTCCAGTTTTGCTATGTTGCTGGAAGCACAGCGTCGTGGTTACG	200	101	685.512	6615.68	10.7828	153077	261.988	228.697	1141.33	1	9399.55	10.7828	10.7828	655.334	353.7	268.553	213.098	307.646	14	1	0	-13	-13	-14	-1	-7	-13	36	-7	-13	-13	-14	-1	-1	-7	-7	-1	49	-1	49
	deoD	functional	rep	1	0	0	rep	yes	ATTTTGGTACTTCTGATATGGAATATGGCAAAGCCATGTTCTGATGGATTTGGGCGGAGCGTTGACTCCGCCTTTGTTATGTCACAAAAAGGATAAAACAATGGCTACCCCACACATTAATGCAGAAATGGGCGATTTCGCTGACGTAGTTTTGATGCCAGGCGACCCGCTGCGTGCGAAGTATATTGCTGAAACTTTCC	200	101	3838.33	499359	334714	8844.53	12657.8	179390	3.42114	55360.7	56931.4	12634.5	10740.1	37174.4	68098.8	36309.4	10515.3	817.268	15	0	0	-12	-12	-57	-12	-83	-83	-13	-40	-12	-12	-13	-12	-12	-12	-15	1	-1	-12	28
	rspB	functional	rep	0.966935	0.0330654	0	rep	yes	TCGATGAAAAGCTGGCGGCGAAATATCCCTATGAACCTGCTTATCTACCAGTCGCACGTCTGGAAGATGGCACGCTGTGGAACTGGTAAGGAGTAAGATAatgAAAAGCATATTAATTGAAAAACCGAATCAACTGGCGATTGTCGAACGTGAAATACCCACCCCGTCAGCGGGTGAAGTACGAGTAAAAGTGAAACTTG	200	101	71943.2	4.02151e+06	652478	52155.7	4.2856e+06	1.95836e+06	8.8793e+06	3.21869e+06	35195	61551.8	1.65858e+06	603734	19956	196.143	41592.9	1	14	1	0	-13	-37	-13	-38	-13	-13	-13	-13	-13	-34	-13	-13	-1	-70	77	6	-13	16	-13
	cysD	functional	rep	1	0	0	rep	yes	CTGATGGCAAGAAAATAGCGGTATTGCAAAGGAACGGTTATGGATCAAATACGACTTACTCACCTGCGGCAACTGGAGGCGGAAAGCATCCACATTATTCGCGAGGTGGCGGCAGAATTCTCAAATCCGGTGATGCTCT	139	40	725.182	5782.56	4298.55	4711.84	554106	90.3301	6338.53	111603	5532.99	205.633	33.4862	82068.1	5417.19	4201.02	6183.57	31.9016	15	0	0	-31	-36	-32	-11	-31	-27	-11	-25	-31	-36	-11	-26	-37	-28	-31	-11	-11	-11	1
	moaB	functional	rep	1	0	0	rep	yes	GCGGGAGAAGAAACAGACCCATTTCCTGCATCAAAACAACACCGGTATTACGCAAAACTTATCGTACATTGGCGGCTAAAACGTCAAAAGGAGAGATCAGatgAGTCAGGTAAGCACTGAATTTATCCCGACCCGTATTGCTATTCTTACGGTTTCTAATCGTCGCGGTGAAGAAGACGATACCTCCGGTCACTATCTGC	200	101	163.862	9.1749	18.021	18.021	18.021	9.29961	18.021	18.021	18.021	18.021	18.021	18.021	18.021	18.021	18.021	10.6439	15	0	0	-13	-51	-66	-67	-13	-88	-52	-24	-90	-93	-68	-55	-87	-71	-13	12	-13	-13	-13
	cysK	functional	rep	1	0	0	rep	yes	CCGCATATTCTCTGAGCGGGTATGCTACCTGTTGTATCCCAATTTCATACAGTTAAGGACAGGCCATGAGTAAGATTTTTGAAGATAACTCGCTGACTATCGGTCACACGCCGCTGGTTCGCCTGAATCGCATCGGTAACGGACGCATTCTGGCGAAGGTGGAAT	165	66	2425.74	23231.3	702511	23727.9	446728	459165	418128	49234.6	41965.6	41013.5	236426	165.47	22704.2	78.1484	16599.2	128960	15	0	0	-11	-11	-11	-11	-11	-11	-25	-11	-11	-11	7	-11	6	-55	-11	17	7	16	3
	iscR	functional	rep	0.81754	0	0.18246	rep	yes	GCTATGCAATACCCCCACTTTTACAATAAAAAACCCCGGGCAGGGGCGAGTTTGAGGTGAAGTAAGACatgAGACTGACATCTAAAGGGCGCTATGCCGTGACCGCAATGCTTGACGTTGCGCTCAACTCTGAAGCGGGCCCGGTACCGTTGGCTGATATTTCCGAAC	168	69	1820.31	151.162	106.608	63.1116	5649.67	178.478	154.95	0.637599	0.637599	0.637599	0.637599	29.4474	172.242	168.334	109.279	157.134	11	0	4	-5	-1	1	-9	-6	-5	-40	-41	17	-44	-4	-40	-41	-1	-44	17	17	17	17
	Icd	functional	rep	0.951068	0	0.0489323	rep	yes	ATAACGCGCATCTTTCATGACGGCAAACAATAGGGTAGTATTGACAAGCCAATTACAAATCATTAACAAAAAATTGCTCTAAAGCATCCGTATCGCAGGACGCAAACGCATATGCAACGTGGTGGCAGACGAGCAAACCAGTAGCGCTCGAAGGAGAGGTGAATGGAAAGTAAAGTAGTTGTTCCGGCACAAGGCAAGAAGATCACCCTGCAAAACGGCAAACTCAACGTTCCTGAAAATCCGATTATCCCTTACATTGAAG	262	163	215.111	7.01931e+06	8.30986e+06	298.769	444.145	43.8851	3.42436e+06	155.781	231.998	4.04667e+06	42.2385	1.26515	0.247798	206.955	85.4241	95.6388	14	0	1	-12	-12	6	11	-24	-12	6	11	-12	-24	-160	-160	10	6	11	6	11	37	37
	yafQ	functional	rep	0.862831	0.137169	0	rep	yes	ATCAATTAACCATTCAATCAATCAAAAACAGCGAAGCTGGCATTGATGTTCATAAGGCCAAAGACGCCGATGATTTATTTGATAAATTAGGAATTTAAATATGATTCAAAGGGATATTGAATACTCGGGACAATATTCAAAGGATGTAAAACTTGCACAAAAGCGTCATAAGGATATGAATAAATTGAAATATCTTATGA	200	101	1043.21	304.176	242.562	9382.09	1	1	8687.64	152.522	72.3602	418.68	6617.06	733.867	122.065	200.88	125.093	335.076	13	2	0	9	10	-13	40	26	-4	9	8	9	-4	-16	10	-41	-32	10	40	40	40	70
nnr	nnr_yjef	functional	rep	0.784254	0	0.215746	rep	yes	CGCTAACTGATTGAGATCGAGGGGCTCTGACATGACGGACCATACAATGAAGAAAAACCCCGTAAGTATACCACACACCGTCTGGTACGCCGACGATATCCGCCGCGGAGAACGCGAGGCGGCAGATGTGC	131	32	6777.99	477.054	2215.43	287.663	0.436886	624.405	0.497794	522.472	140.033	127.75	4695.77	4283.89	0.388643	217.915	559.712	624.405	12	0	3	4	-16	4	19	4	15	-22	-1	-1	-12	-12	15	4	-19	-26	15	4	19	33
	rnr	functional	rep	0.887719	0	0.112281	rep	yes	ACACGCTTGCCGATTTGGTTGAAGAGAATCAACCGCTTTATAAATTATTGCTGGTGGAGTGACGAAAATCTTCATCAGAGATGACAACGGAGGAACCGAGATGTCACAAGATCCTTTCCAGGAACGCGAAGCTGAAAAATACGCGAATCCCATCCCTAGTCGGGAATTTATCCTCGAACATTTAACCAAACGTGAAAAAC	200	101	965.939	51.3285	2852.34	32.2751	1798.38	40.7489	0.0768995	74.0367	72724.2	640.116	45.6219	472620	73.5082	33.0992	70.0841	0.465298	13	0	2	8	-6	7	-6	-6	19	8	-10	-14	-39	-11	8	-39	8	-78	29	8	29	7
	frdB	functional	rep	0.928464	0	0.0715358	rep	yes	GACGTGAAGATTACTACGCTGCCGCCAGCTAAACGCGTTTACGGTGGCGAAGCGGATGCAGCCGATAAGGCGGAAGCAGCCAATAAGAAGGAGAAGGCGAATGGCTGAGATGAAAAACCTGAAAATTGAGGTGGTGCGCTATAACCCGGAAGTCGATACCGCACCGCATAGCGCATTCTATGAAGTGCCTTATGACGCAA	200	101	3580.23	16456.8	29750.1	1.42573e+06	1.20218e+06	0.673889	44287.8	47209.2	11149.2	16112.4	20193.2	1.43338	28575	13057.8	46138	45172.5	14	0	1	-27	-34	-13	-13	-27	-13	-13	-69	-28	-35	-34	-45	-94	-13	-13	-13	-13	10	9
	fucO	functional	rep	1	0	0	rep	yes	AGTGCTGAGCGATGAAGAGATTGCCGTAGTGCTGGAGAAATTCAAAACCTATGGGTTACGAATTGAAGAGTAATTTCGTAAAGCAACAAGGAGAAGGATGATGGCTAACAGAATGATTCTGAACGAAACGGCATGGTTTGGTCGGGGTGCTGTTGGGGCTTTAACCGATGAGGTGAAACGCCGTGGTTATCAGAAGGCGC	200	101	2465.61	2398.88	36422.6	67748	54660.7	1703.26	157.531	193.736	3200.07	141.51	5.83472	1745.94	1.02863e+06	1300.2	958.87	5.83472	15	0	0	-7	-13	-7	-7	-7	-20	-33	-43	-35	-35	-7	-13	-36	-7	-33	12	12	8	9
	ahr	functional	rep	0.837612	0.162388	0	rep	yes	AACAACACCAGAGAAGGACCAAAAAATGTCGATGATAAAAAGCTATGCCGCAAAAGAAGCGGGCGGCGAACTGGAAGTTTATGAGTACGATCCCGGTGAGCTGAGGCCACAAGATGTTGAAGTGC	125	26	14829.4	48478.3	47378.4	44226.1	1	1	1	1	43222.7	3.3283e+06	1.86258e+06	45171.5	827464	202.259	87883.8	197.315	11	4	0	-12	-12	-12	15	14	15	14	-12	-12	-12	-12	-12	-1	-25	-1	28	29	32	28
	dkgA	functional	rep	0.829111	0.170889	0	rep	yes	CACAACACCTCACCGGAGCCTGCTCCGGTGAGTTCATATAAAGGAGGAACGTATGGCTAATCCAACCGTTATTAAGCTACAGGATGGCAATGTCATGCCCCAGCTGGGACTGGGCGTCTGGCAAGCAAGTAATGAGGAAGTAATCACCGCCA	152	53	288723	139813	127550	1	68.556	3.3707	54.7677	1	78772.1	65739.1	1	9.66225	62.5428	262764	142802	136641	12	3	0	-12	-12	28	-5	53	-4	32	-12	-9	28	75	-5	-12	-12	-12	28	32	53	28
	HflK	functional	rep	1	0	0	rep	yes	GATTACCTGATCTAACGGCGTAGCGTCTGAAGCGTGGAGTCATATCCTCTGGCGTCGAAAGACAACAGGGATCACCGCATAACAAATATGGAGCACAAACATGGCGTGGAATCAGCCCGGTAATAACGGACAAGACCGCGACCCGTGGGGAAGCAGCAAACCTGGCGGCAACTCTGAGGGAAATGGAAACAAAGGCGGTC	200	101	1314.52	31059.5	31780.6	217.565	5509.84	6074.09	161.152	1.80319	1.80319	1412.95	1.80319	777061	1.80319	1.80319	78.6177	137.84	15	0	0	-13	-13	10	-10	-13	-4	-17	-20	-14	26	-13	26	26	-3	6	26	25	26	26
	dsrB	functional	rep	0.953735	0	0.0462646	rep	yes	AAAGCCACAGGAGGAAAACGATGAAGGTGAATGATCGGGTAACAGTCAAAACGGATGGCGGTCCGCGTCGTCCTGGCGTGGTACTGGCAGTTGAGGAGTTTAGTGAAGGCACAATGTACC	120	21	3012.02	4.47434e+06	1.94689e+06	345.644	36556	15877.7	100.225	1.99762e+06	1.08465e+06	317.62	32312.8	910928	12312.5	0.486717	759836	641849	14	0	1	-10	-13	4	-10	-13	-4	-10	-13	10	-20	-10	-4	73	-13	-13	4	4	31	31
	groL	functional	rep	0.952793	0.0472073	0	rep	yes	GGCTAAATCCACCCGCGGCGAAGTGCTGGCTGTCGGCAATGGCCGTATCCTTGAAAATGGCGAAGTGAAGCCGCTGGATGTGAAAGTTGGCGACATCGTTATTTTCAACGATGGCTACGGTGTGAAATCTGAGAAGATCGACAATGAAGAAGTGTTGATCATGTCCGAAAGCGACATTCTGGCAATTGTTGAAGCGTAATCCGCGCACGACACTGAACATACGAATTTAAGGAATAAAGATAATGGCAGCTAAAGACGTAAAATTCGGTAACGACGCTCGTGTGAAAATGCTGCGCGGCGTAAACGTACTGGCAGATGCAGTGAAAGTTACCCTCGGTCCAA	342	243	2271.48	3.48687e+06	1.65565e+06	241669	14822	1.10976e+06	56073.7	30437.1	371.975	399.56	1.62183e+06	1.07592	11845.1	19610.6	231.277	7680.4	14	1	0	-14	-14	-14	-6	-14	-31	-7	-31	-22	-14	-112	-96	-27	-31	-6	10	1	28	10
	mscS	functional	rep	1	0	0	rep	yes	ACTGCCCGTCATAAGGCGGCGGAGTGTATTTCTCCATTTTGAGTCAGTTGAAAAGGAATATTGAATGGAAGATTTGAATGTTGTCGATAGCATAAACGGCGCGGGAAGCTGGCTGGTAGCTAACCAGGCGCTGCTGCTAAGTTATGCAGTAAACATCGTGGCGG	164	65	1579.48	2.28976e+06	16656.6	730445	651257	15590.2	20588	56579.8	16009.4	21066	17891.4	25175.9	144.107	258774	13548.3	20294.5	15	0	0	-12	-12	-12	-12	-52	-24	-12	-43	-23	-12	-27	1	-13	-64	-42	1	32	-1	5
	yecC	functional	rep	0.797983	0.170737	0.0312796	rep	yes	AGAACCAAAATGAGTGCCATTGAAGTTAAGAACCTGGTGAAAAAATTCCACGGTCAGACGGTGCTGCACGGTATCGACCTTGAGGTAAAGCCTGGCGAAGTGGTGGCAA	109	10	0.299549	91.1426	102.041	93.0908	1	1	19.2965	79.2752	69.2017	387.707	16.4623	104.41	3153.21	945.322	1	0.17444	11	3	1	-1	-1	-1	19	19	-7	-1	-1	-1	1	-1	-1	-1	19	14	19	14	18	31
	maeB	functional	rep	1	0	0	rep	yes	GTCTGTAGACTCCGGCAGGGTAATAATGTGCGCCACGTTGTGGGCAGGGGCTGTTGCCCACACACTTTATTTGTGAACGTTACGTGAAAGGAACAACCAAATGGATGACCAGTTAAAACAAAGTGCACTTGATTTCCATGAATTTCCAGTTCCAGGGAAAATCCAGGTTTCTCCAACCAAGCCTCTGGCAACACAGCGCG	200	101	878.039	1.29893e+06	416984	36276.5	457515	7562.27	541.129	352.717	308610	16258.7	148196	15861.2	37118.6	28077.6	22.1143	27391.2	15	0	0	-13	-13	-25	-13	-76	-17	-18	-13	-13	-13	-13	-24	-13	-76	-13	1	-1	-13	4
	hemX	functional	rep	0.790553	0.209447	0	rep	yes	CGCCCGGGAACTGGGCTGGCAAGACATTAAGGTCGCCGATAACGCTGACAACGATGCGCTTTTACGGGCATTACAATAACTCTCATAACAGGAAGCCATAATGACGGAACAAGAAAAAACCTCCGCCGTGGTTGAAGAGACCAGGGAGGCCGTGGACACCACGTCACAACCTGTCGCAACAGAAAAAAAGAGTAAGAACA	200	101	3456.22	621513	508702	37521.8	1	1	476.658	3563.79	194729	187843	1	6399.86	120.277	1164.87	688.713	1	11	4	0	-12	-12	-1	84	83	11	-8	-12	-11	79	-8	11	-51	-60	80	11	-1	11	94
pckA	pck	functional	rep	0.902419	0.097581	0	rep	yes	CGTTTCGTGACAGGAATCACGGAGTTTTTTGTCAAATATGAATTTCTCCAGATACGTAAATCTATGAGCCTTGTCGCGGTTAACACCCCCAAAAAGACTTTACTATTCAGGCAATACATATTGGCTAAGGAGCAGTGAAATGCGCGTTAACAATGGTTTGACCCCGCAAGAACTCGAGGCTTATGGTATCAGTGACGTACATGATATCGTTTACAACCCAAGCTACGACCTGCTGTATC	239	140	6080.76	46.3691	53.0719	53.0719	46.3691	1	2.57306	1.87773	38.0391	1.25235	1	1.87773	46.3691	5.99652	16.1396	8.44195	13	2	0	-47	-13	-13	-46	-86	-47	-47	-13	14	-102	29	-49	-121	-121	-121	-13	14	13	-13
	ltaE	functional	rep	1	0	0	rep	yes	ATTTCCCGTCATAATAAGGACATGCCATGATTGATTTACGCAGTGATACCGTTACCCGACCAAGCCGCGCCATGCTCGAAGCGATGATGGCCGCCCCGGTTGGGGACGACGTTTACGGAGACGACC	126	27	4304.56	17225.5	583468	527047	194871	36624.6	298014	477861	6931.84	15714.6	83249.3	6878.43	111.019	5.52991	125.3	27998.5	15	0	0	-11	-11	-11	-11	-11	-11	-11	-11	-11	-11	-11	1	-14	-1	-11	12	4	-1	11
	rnk	functional	rep	0.793077	0	0.206923	rep	yes	GAGTTAAACCCTCGCCGCCTGACGGTGAGGGTTTTCTTTTGGGTATGTTTATCTGCGACACTCGCAGCACCGACGACATGGAGTAAAAATGTCCAGACCAACTATCATCATTAACGACCTGGATGCCGAACGCATCGATATTCTGCTGGAGCAACCCGCCTATGCTGGTTTGCCAATCGCCGACGCGT	188	89	1267.09	2112.61	0.486717	103.446	819.581	0.486717	2841.91	4274.46	24.6402	53478.7	2064.68	51.0066	0.567192	100.778	40.9552	3640.09	12	0	3	-11	12	-4	-8	-20	-11	-20	9	-11	-11	-1	25	-20	-3	-8	25	25	25	25
	gadA	functional	rep	1	0	0	rep	yes	CCTTCAAATAAATTTAAGGAGTTCGAAATGGACCAGAAGCTGTTAACGGATTTCCGCTCAGAACTACTCGATTCACGTTTTGGCGCAAAGGCCATTTCTACTATCGCGGAGTCAAAACGATTTCCGC	127	28	3300.26	308279	148707	39146.2	120525	2.23148e+06	301827	152159	109953	294979	287768	281239	117790	6.53769	123101	33693.6	15	0	0	-22	-12	-12	-12	-12	-23	-12	-12	-24	-25	-26	-12	9	-12	-12	-12	19	89	40
	uspG	functional	rep	1	0	0	rep	yes	GAATGATTTGTTCATGATTAACAGGGAGAAAGGGTTATGTATAAGACAATCATTATGCCAGTTGATGTATTTGAAATGGAATTGAGCGACAAAGCTGTTCGCCACGCTGAATTCCTCGCCCAGGATGACGGAGTTA	136	37	10491.7	199.519	319.041	294.601	5742.17	8706.65	365.483	202.315	325.861	72.3241	63.6186	11.0457	112.008	529.067	2183.19	1087.24	15	0	0	-35	-7	-7	-7	-7	-7	-20	-7	-35	-6	-35	-6	-18	-6	-14	-7	29	12	6
	glpR	functional	rep	0.880395	0	0.119605	rep	yes	GCGCTGATCTGGATTGTCGCCGGATGGTTTGATTTGTTTGGGATGTCGATGGCGAACGGAGCACACATCGCCGGGTTAGCCGTGGGTTTAGCGATGGCTTTTGTTGATTCGCTCAATGCGCGAAAACGAAAATAATTCCAGGGATTTATAAATGAAACAAACACAACGTCACAACGGTATTATCGAACTGGTTAAACAGCAGGGTTATGTCAGTACCGAAGAGCTGGTAGAGCATTTCTCCGTCAGCCCGC	251	152	13779.3	309.858	1.23859e+06	14893.6	26151.9	408.101	0.697651	11818.1	4.92979	317.051	112.726	0.697651	18114.7	6.05074	474745	63.7114	13	0	2	-27	-12	-27	-22	-1	-96	-12	-37	-26	-27	-27	-12	14	-13	-96	-1	-1	-12	-12
	entF	functional	rep	0.943008	0	0.0569918	rep	yes	TTGTGTGTCAGCCGCAGTCACAGGCGTCCTGCCAGCAGTGGCTGGAAGCCCACTGGCGTACTCTGACACCGACGAATTTTACCCAGTTGCAGGAGGCACAATGAGCCAGCATTTACCTTTGGTCGCCGCACAGCCCGGCATCTGGATGGCAGAAAAACTGTCAGAATTACCCTCCGCCTGGAGCGTGGCGCATTACGTTG	200	101	5308	618518	4207.33	70.9077	65.7404	0.37154	414.969	8331.72	496.699	128.892	141.666	53.8379	963.212	129.471	90.8607	64.1333	14	0	1	-11	-1	-1	-29	53	-1	-1	-1	-26	-1	-1	-1	-20	-1	-30	-1	30	53	-1
	pgm	functional	rep	0.779992	0.220008	0	rep	yes	AGCATGATCGAACACATCATGCAGTCGATGCAATTCCCGGCGGAATTGATTGAGAAGGTTTGCGGAACTATCTAAAACGTTGCAGACAAAGGACAAAGCAatgGCAATCCACAATCGTGCAGGCCAACCTGCACAACAGAGTGATTTGATTAACGTCGCCCAACTGACGGCGCAATATTATGTACTGAAACCAGAAGCAG	200	101	2368.22	180705	13208.9	3.52587	55715.5	98182.7	1	1	107.13	95598.6	2.0941e+06	1	74.2056	184567	2.24809	1	11	4	0	-12	-12	36	-46	-31	74	52	-5	-28	-12	80	-5	-12	36	76	36	95	95	-12
	yhiI	functional	rep	0.905778	0.0942218	0	rep	yes	GCCGTTTCCTTCTTATCCCGGATGGAAGAATCCGCTGAACGTCGTTCGGCGGCAGTTGTAACACGCGTCGTTTGCTTACAGGGATTATGGCGGGTCGATTatgGATAAGAGTAAGCGCCATCTGGCGTGGTGGGTTGTCGGGTTACTGGCGGTGGCGGCTATCGTGGCGTGGTGGCTGTTGCGCCCGGCAGGTGTGCCGG	200	101	101.238	31338.4	1.40781	1.52839	1253.6	2010.22	1.92912	2.09435	0.931614	800.456	487.266	1.47846	784.176	35.9654	1.11536	2.09435	13	2	0	1	-75	-75	-75	-21	-79	-75	-79	1	-75	-75	-21	-75	-79	-75	13	-21	-48	1
	elaB	functional	rep	0.955967	0.044033	0	rep	yes	TGGTATCCCACACATTGGGATGGCACGCGAGGTAATTCAGGCGTAATCAACAACCCTTGTCTATAGTTAGTGACAGGTTTTACGCAAATGGAGAACGAGAATGTCTAATCAGTTTGGTGATACACGTATCGATGACGACCTGACGCTGCTTAGTGAAACACTGGAAGAGGTGCTCCGCTCCTCTGGCGATCCCGCCGATC	200	101	540.769	596.721	7.37577	111.71	390.859	11.418	1432.67	12.4317	610.574	14.3894	19.8061	97.6063	12.8294	1	20.3024	222.993	14	1	0	-1	24	-13	-7	-1	-7	24	-1	-52	-38	-7	-1	-52	-37	-38	24	61	-1	24
	ydeP	functional	rep	0.952241	0	0.0477586	rep	yes	ATGAGAGATGATGCTTAACTTATCGTATTTAATCTATTGTTTAACGATAATAGATTAAAAATAGAAAGAGAGTAGTCCCCTACTCTTATATATCCATGTTGGCGATAATCCCTTTGTATGTACTGTGCATCATCGCTATTACAAATCCTAATAATTCATTTCCACACAGGATAAGTAGATGAAGAAAAAAATTGAATCCTACCAGGGTGCTGCAGGTGGTTGGGGTGCTGTTAAATCCGTAGCGAATGCAGTACGTAAGCAGATGGATATACGCCAGG	278	179	45.3313	213.096	183.524	983.279	356180	226.935	5272.04	387.53	5143.16	984.655	4593.81	670.437	397.241	0.053649	6.62062	12.4317	14	0	1	1	3	4	-12	-6	-6	-26	-6	-6	-6	4	-25	-136	-175	-172	13	13	14	4
	tauD	functional	rep	0.859346	0.140654	0	rep	yes	TGCTGGCGGGGATCGCGGTGATTGCGATTATCGCCTTTCTTTTAGAACTGGGTCTGCGCGCGTTACAGCGCCGCCTGACGCCCTGGCATGGAGAAGTACAATGAGTGAACGTCTGAGCATTACCCCGCTGGGGCCGTATATCGGCGCACAAATTTCGGGTGCCGACCTGACGCGCCCGTTAAGCGATAATCAGTTTGAAC	200	101	10.9748	232.83	73.9138	577.855	3984.63	288.062	102.373	800.348	3.40578	121.785	50.0364	1.18897	1	1	104.287	102.105	12	3	0	-1	-58	-13	-7	-1	-58	-13	-78	-7	4	-18	51	50	4	4	15	4	4	4
	pspA	functional	rep	0.955932	0.0440685	0	rep	yes	AGCAGGACAATCCTGAACGCAGAAATCAAGAGGACAACATTATGGGTATTTTTTCTCGCTTTGCCGACATCGTGAATGCCAACATCAACGCTCTGTTAGAGAAAGCGGAAGATCCACAGAAACTGGTTCGTCTGATGATCC	141	42	18687.3	59.1543	60.5276	322.676	7.37577	36.2867	330.167	64.8418	353.7	7.37577	37.1291	1	7.37577	21.443	66.2278	3.68817	14	1	0	-26	-25	-26	-39	-26	-25	-22	-22	-39	-25	-35	-39	-26	-26	-26	-6	-6	1	-26
	thiG	functional	rep	0.726429	0.219304	0.0542664	rep	yes	GCGATTAATCAGCAAATCGTCCCGCGTGAGCAGTGGGCGCAACATATCGTGCAGGATGGCGACCAGATCCTGCTTTTTCAGGTTATTGCAGGGGGTTGAAATGTTACGTATTGCGGACAAAACGTTTGATTCACATCTGTTTACCGGCACAGGGAAATTCGCTTCTTCACAACTGATGGTGGAGGCGATCCGCGCTTCCG	200	101	13678.2	84.5107	1.64058	7.30392	38.0212	1.64058	6.67522	1	1	83.232	0.444822	1	1.64058	933.519	12.6575	0.912546	10	4	1	-1	-22	-49	1	21	-91	51	51	-38	-91	51	21	-49	-46	-49	13	21	-22	13
	iscS	functional	rep	0.776245	0.223755	0	rep	yes	CAGAATCAGGCCGGAGTGCTAAATACTCCGTAAACACGGTCGTACATCCAGCCGGTAGCCTGATTCCTTGCATTGAGTGATGTACGGAGTTTATAGAGCAATGAAATTACCGATTTATCTCGACTACTCCGCAACCACGCCGGTGGACCCGCGTGTTGCCGAGAAAATGATGCAGTTTATGACGATGGACGGAACCTTTG	200	101	421.702	1.43338	1.43338	1	1.43338	726.15	1	1.43338	94.4515	4.94145	1	1.43338	4.94145	1.43338	1	1.43338	11	4	0	66	66	78	66	-17	79	66	-1	61	64	65	61	66	64	66	89	85	89	78
	phoU	functional	rep	0.922609	0.0773912	0	rep	yes	ACCAAGCCAGCGAAGAAACAAACAGAAGACTACATCACCGGTCGTTACGGTTGATTCAGGAGTGCGTTATGGACAGTCTCAATCTTAATAAACATATTTCCGGCCAGTTCAACGCCGAACTGGAAAGTATCCGCACGCAGGTGATGACCATGGGCGGCATGGTGGAGC	168	69	10363.5	22.3161	22.3161	22.3161	669680	1230.38	22.3161	22.3161	22.3161	9825.94	1.11908	1693.54	22.3161	1.11908	22.3161	1606.68	13	2	0	-56	-56	-56	-12	-56	-57	-57	-53	-56	22	1	-57	19	-57	-43	-43	-46	-44	1
	glcB	functional	rep	0.825541	0.174459	0	rep	yes	TGCCGTGGGCGTTTCTGGTTTAACCGGAGCACAGGATGCGCAGGTCGCGAAAGCGGCAGCAGCGGTGTTGGCGAAATAAGCGAAAACGAGGAGATAAACAATGAGTCAAACCATAACCCAGAGCCGTTTACGCATTGACGCCAATTTTAAACGTTTTGTGGATGAAGAAGTTTTACCGGGAACAGGGCTGGACGCTGCGG	200	101	10071.6	57.4207	4.09039	1	12679.1	123.787	1512	1	1.11202e+06	309.997	302.963	4.09039	348.317	4.09039	48.8321	7.01952	13	2	0	65	34	65	-13	-1	-1	65	-12	-26	-27	34	-1	34	62	50	84	65	83	-1
	lsrF	functional	rep	0.708367	0.291633	0	rep	yes	ATGGTAATGGCATCGTACTGTTACCGGAGCGCGTGATATTCAACAAAGAGAATATCGGCAAATACGATTTCTGATGTGCATTACTTAACCGGAGTAAGTTATGGCAGATTTAGACGATATTAAAGATGGTAAAGATTTTCGTACCGATCAACCGCAAAAAAATATCCCTTTTACCCTGAAAGGTTGCGGTGCGCTGGATT	200	101	107.971	1.25235	1.13372	2057.31	0.835255	2054.48	1.59687	1.59687	1.13372	0.99928	1874.28	1.59687	146.093	1.59687	1.59687	1.59687	11	4	0	22	-56	-56	-56	-12	-56	13	-56	-89	-12	13	11	-56	22	22	32	-38	-12	-41
	yaeP	functional	rep	0.919842	0	0.080158	rep	yes	GTTTATCTTCGTAGGCTTAGACTTGCATCCACGGTTAAGTCAGAGTGCTGACAGGAGGGCATGTGGAAAAATATTGTGAGTTAATACGCAAGCGGTACGCGGAAATCGCCAGCGGAGACTTAGGATACGTTCCGGACGCGCTGGGCTGCGTTTTGAAAGTGC	162	63	241.175	5.94279	2.8154	3.08056	5.94279	0.582717	4.24034	5.94279	2.14916	36.187	15.5689	2938.75	136.307	9022.24	208.46	6775.97	14	0	1	28	59	59	30	37	24	29	41	7	31	-32	7	-32	7	-32	59	79	80	59
	ydjA	functional	rep	0.650157	0	0.349843	rep	yes	AATATCACGACAGGAGTTAATCAAATGGATGCACTCGAACTATTGATCAATCGCCGTAGCGCCTCCCGCTTGGCTGAACCCGCGCCAACGGGTGAACAACTGCAAAACATCCTGCGTGCGGGTA	124	25	31.965	86.2968	59.5673	8.6671	0.155877	2.89833	2.77898	27.5291	0.0418854	0.152409	0.0162785	2.47881	2.77329	0.406533	0.217257	0.620613	8	0	7	-14	-14	1	-19	1	-2	-14	14	-19	-18	-2	-19	18	-24	14	1	5	14	18
	glmS	functional	act	0	0.153278	0.846722	act	yes	GTCACATGGGATGAGGAGATAACATAATCTCCCTCCCACAAGCAGTAACTATAAAAATAACCCCACTCTCTACAAGGCTCGGGGCGCCCGAAAAAACGGGCATACAGGTTGACCGACAACGATATAAATCGGAATCAAAAACTATGTGTGGAATTGTTGGCGCGATCGCGCAACGTGATGTAGCAGAAATCCTTCTTGAAGGTTTACGTCGTCTGGAATACCGCGGATATGACTCTGCCGGTC	243	144	51.7984	0.695457	0.483008	0.572321	0.629049	0.572321	0.629049	0.629049	0.483008	0.366557	1.10557	0.695457	1.10557	1.10557	0.695457	0.0486574	0	3	12	-104	-70	-70	-88	-70	-89	-91	-39	-70	-104	-101	-104	-104	-97	-104	-70	-39	-53	-70
	flhD	classical	act	0.473173	0.221686	0.305142	heterogeneous	no	GATTTAGGAAAAATCTTAGATAAGTGTAAAGACCCATTTCTATTTGTAAGGACATATTAAACCAAAAAGGTGGTTCTGCTTATTGCAGCTTATCGCAACTATTCTAATGCTAATTATTTTTTACCGGGGCTTCCCGGCGACATCACGGGGTGCGGTGAAACCGCATAAAAATAAAGTTGGTTATTCTGGGTGGGAATAATGCATACCTCCGAGTTGCTGAAACACATTTATGACATCAACTTGTCATATTTACTACTTGCACAGCGTTTGATTGTTCAGGACAAAGCGTCCGCTATGT	298	199	31.526	0.763359	2.14916	2.14916	2.14916	0.763359	2.14916	1	1	0.835255	1.60407	0.295741	1.14095	1	0.835255	0.763359	5	6	4	-194	-171	-151	-151	-193	-170	-151	-151	-190	-151	-177	-194	-151	-189	-187	-151	-151	-133	-132
	iraD	classical	rep	0.401616	0.504051	0.0943335	heterogeneous	no	GCCTGTGAATGGTATTTTTGATGTATTTGATATGTTATCAATTTATATTATTTACAAACTAATTGTTTCAAATAATACATGGCTGATTATGCGGAAATAAATAATTTCCCACCGGAATTAAGTAGCAGCGGTGACAAGTATTTTCATCTACGTAACTATTCGGAATATTCAGAATATACTAGCGGTTTTTTTTTGAGTTTGATGATTTTTATCAAATCATGACTTTTTTCCTGAAAAGTCAGTAGATATTCATAGGCAAGTAAGGTTTTATACTTTGCTGACAGGATTCAGGCCTGTCTCAGACTGACATGGATGTAATGAACAAAAGGGAATGGCTATGGAAAATGAGCATCAATACAGTGGTGCCCGGTGTTCAGGGCAAGCCGCATATGTTGCTAA…	557	418	667.37	0.843187	138.326	1	819.46	4930.1	0.947853	68.6542	0.843187	1.56909	0.843187	0.66695	0.843187	0.843187	0.513957	2.32883	6	7	2	-115	-19	-319	-1	-1	-136	-101	-118	-136	-115	-101	-164	-119	-298	-136	-101	-1	-298	19
	aidB	well-characterized	rep	0.342741	0.657259	0	noI	no	GTGACTGCCATTGATGGAGGGAGACACAgtgCACTGGCAAACTCACACCGTTTTTAATCAACCTATACCATTAAATAACAGCAACTTATACCTGTCTGATGGCGCGCTCTGCGAAGCGGTAACGCGTG	128	29	61.1228	94.7969	76.2095	0.873704	0.873704	0.873704	0.873704	0.873704	0.873704	0.873704	0.873704	0.873704	0.873704	1	0.873704	1	2	13	0	-15	-15	-15	-15	-15	-15	-15	-15	-15	-15	-15	-15	28	-15	28	-3	-2	28	19
	dps	well-characterized	rep	0.525123	0.4373	0.0375765	heterogeneous	no	GTTAATTACTGGGACATAACATCAAGAGGATATGAAATTATGAGTACCGCTAAATTAGTTAAATCAAAAGCGACCAATCTGCTTTATACCCGCAACGATGTCTCCGACAGCGAGAAAAAAGCAACAGTAGAGTTGCTGA	139	40	5844.64	33.7219	1	33.7219	1	1	33.7219	1	20.5549	20.8343	1	1	33.7219	1	25.7419	0.5801	7	7	1	-14	55	-14	23	55	-14	55	-36	-14	55	55	-14	55	-14	-36	55	80	23	55
	fdoH	well-characterized	rep	0.106011	0.128437	0.765551	act	no	TGCCAATACTTTAACGCCATTCGTTGGTGATGCGAACACGCAGACGCCGGAGTTTAAGTCCTTCCTTGTGAATGTGGAAAAGGTGTAACGGAGACGACATATGGCTTATCAATCTCAAGATATCATTCGTCGTTCCGCGACTAACGGTCTGACCCCCGCGCCTCAGGCGCGGGACTTCCAGGAAGAAGTGGCGAAACTCA	200	101	4.3369	0.333891	0.506836	0.333891	0.889575	0.23294	21.2876	0.873704	15.7145	0.238682	0.442825	0.0916536	0.506836	0.0916536	0.663955	0.23294	2	2	11	-45	-21	-46	-45	-88	-21	-51	-21	-45	-21	-33	-22	-34	-50	-87	-21	43	-21	-22
	gstA	well-characterized	rep	0.477091	0	0.522909	heterogeneous	no	AGGGAAACTCTTTTACAAGCCGCTAACTTTTCGTTAGCGGCTTTTTTTTTGTTCAGCAACGCACTACCATACTTTAAACCACAGACAAAAGGAGTTACCGATGAAATTGTTCTACAAACCGGGTGCCTGCTCTCTCGCTTCCCATATCACCCTGCGTGAGAGCGGAAAGGATTTTACCCTCGTCAGTGTGGATTTAATGA	200	101	3731.03	25.8434	20.8511	0.392157	0.392157	13.795	0.392157	0.392157	0.392157	0.392157	0.392157	8.83178	8.64695	168.029	0.392157	0.392157	6	0	9	1	-1	-20	45	6	-24	49	46	44	48	5	4	-20	-19	43	67	67	67	67
	ybaL	well-characterized	rep	0.589692	0	0.410308	heterogeneous	no	GTAATTTTGGTTTTCCCGGCCAAAAATGGACAATAACCACCAGGAAAAGGAGACGGAATGCATCACGCCACCCCGCTTATCACCACCATTGTTGGCGGCCTTGTGCTCGCCTTTATCCTCGGCATGCTGGCCAATAAACTACGTATTTCTCCTCTGG	157	58	43.7347	0.0327012	9.90367	7.55686	37.332	7.55555	18.6693	2.86468	0.135579	4.24824	0.135579	0.135579	0.135579	0.00886652	2.06422	0.22749	8	0	7	-32	-32	-32	-32	-23	-26	-32	-33	-32	-32	-32	-32	-32	-32	-32	-17	-1	1	-11
	evgA	well-characterized	rep	0.284295	0.573974	0.141731	noI	no	TACTTGTCGAATTATCTTAAAGGAAGCTCAGATTTTCTTATTTTTATTGAGAAAATGAGATGACGCCTTATGTCTGTATTACTACAGGGAGAAGGGAGATGCTTCATTGCAAAGGGAATAATCTATGAACGCAATAATTATTGATGACCATCCTCTTGCTATCGCAGCAATTCGTAATTTATTGATCAAAAACGATATTGAAATCTTAGCAGAGTTGACTGAAG	224	125	399.833	1	1	1	24.5644	0.636854	1	14.6802	17.253	14.4045	12.1677	0.58125	1	1	0.647547	0.819394	5	7	3	-105	-105	-105	-105	-115	-124	-105	-105	-105	-105	-105	-105	-105	-105	-105	-66	-65	-71	5
	patA	well-characterized	act	0.445366	0.234399	0.320236	heterogeneous	no	ATTTGTGTTTATCCCGATTTTCGCGATCGCAGCCGGAGTGGCGCAATCCCTGCAATACTTAAATCGGTATCATGTGATACGCGAGCCTCCGGAGCATATTTTGAACAGGTTACCTTCGAGCGCATCGGCTTTAGCGTGCAGCGCCCACGCCCTGAATCTCATTGAGAAGCGAACGCTGGATCATGAGGAGATGAAAGCAC	200	101	265.722	1.04603	1.20264	0.557073	46.6172	45.5595	0.557073	30.7448	0.310331	37.1242	0.557073	0.271137	1.20264	0.729766	99.5957	19.7187	8	1	6	85	61	40	6	6	39	5	46	6	40	33	61	83	6	4	95	85	95	51
	purM	well-characterized	act	0.502058	0.317721	0.180222	heterogeneous	no	GAATTTTATTTTTCTACCGCAAGTAACGCGTGGGGACCCAAGCAGTGACCGATAAAACCTCTCTTAGCTACAAAGATGCCGGTGTTGATATTGACGCGGGTAATGCTCTGGTTGGAAGAATCAAAGGCGTAGTGAAGAAAACGC	144	45	2342.91	1	1	0.532558	1	58.7765	202.149	1.56838	54.8659	92.0191	1.56838	0.716746	139.581	154.746	25.7159	0.66695	9	3	3	28	80	-24	28	4	-24	28	-24	-1	28	58	-5	-24	11	59	80	91	28	91
	astD	functional	rep	0.574084	0.397973	0.027943	heterogeneous	no	CCGAGCGTTTGATTTTAACCGCCGCACAACTGGATGCCCTCAAATGCCACGCCGGGGATCGCGTTCGTCTGGTGCGCCTGTGCGCAGAGGAGAAAACAGCATGACTTTATGGATTAACGGTGACTGGATAACGGGCCAGGGCGCATCGCGTGTGAAGCGTAATCCGGTATCGGGCGAGGTGTTATGGCAAGGCAATGATG	200	101	121.108	1	1	5.28655	1437.66	113.269	246.852	8.09273	1.14455	1	58256.1	5.28655	135442	620.311	0.197867	9.26255	10	4	1	84	83	69	-14	9	9	-14	37	84	-11	69	-11	-14	76	-14	94	94	94	9
	iaaA	functional	act	1	0	0	rep	no	AGTGGCGAACCACCCTTAATGGACGAATACTATGGGCAAAGCAGTCATTGCAATTCATGGTGGCGCAGGTGCAATTAGCCGCGCGCAGATGAGTCTGCAACAGGAATTACGCTACATCGAGGCGTTGTCTG	131	32	1520.43	233026	37106.1	113477	1962.85	9269.4	18069.6	578493	525.605	2397.14	434.661	73729.2	957.575	4143.71	1.31591	416.885	15	0	0	-13	-9	-13	-14	-24	-9	-10	8	-24	8	-13	-14	-24	42	8	8	8	7	8
	acs	functional	act	1	0	0	rep	no	TTGCGTGATCTGTCGCCCAAATACTAAACAAAACTGCCAATACCCCTACATTTAACGCTTATGCCACATATTATTAACATCCTACAAGGAGAACAAAAGCatgAGCCAAATTCACAAACACACCATTCCTGCCAACATCGCAGACCGTTGCCTGATAAACCCTCAGCAGTACGAGGCGATGTATCAACAATCTATTAACG	200	101	1596.15	9.96252	9.96252	561.875	550.116	9.96252	9.96252	9.96252	9.96252	9.96252	9.96252	113.392	9.96252	9.1873	419.759	9.96252	15	0	0	-15	-25	-15	-15	-28	-74	-75	-26	-35	-15	-9	-29	-82	-15	-32	16	-15	8	9
	uxaA	functional	rep	0.316366	0.0604753	0.623159	act	no	CGGCGGACATCAACCTGCTGGGCGAGATGGTGAAAAATATTTGCTTTAACAATGCGCGTGACTACTTCGCCATTGAACTGAACTAAGGTCTGGGGTTGATatgCAATACATCAAGATCCATGCGCTGGATAACGTCGCGGTCGCTTTAGCAGATTTGGCTGAAGGCACAGAAGTCAGTGTCGATAACCAGACTGTTACGC	200	101	359.803	0.14969	17.3432	0.176017	0.176017	0.0605806	0.0614041	0.964637	0.189159	10.4014	2.98125	0.128451	0.176017	0.743022	7.89746	63.4507	5	1	9	-16	-16	-50	-41	-16	-29	31	-53	1	-16	-24	-40	-50	-24	1	71	1	-16	-16
	yidQ	functional	rep	0.30911	0.69089	0	noI	no	GCGATAGCCGCCACAGTGCGACGTAATGATGATGTTATTTTCAGCAAGGGATCGCTATAACTCATCAGGCCAACACCCACGATCAACAGATGAATTTATTATGATAAGAAATGTGTTGTTAGCGTTCATGATATGCAGCGGAATGACATTACTCGGAGGATGCTCCAGCGTGATGTCCCATACCGGAGGGAAAGAAGGAA	200	101	58.8519	1	1	1	104.616	203.904	208.638	353.7	1	1	125.7	1	1	1	1	1	5	10	0	83	42	82	6	-55	-54	6	42	-55	6	33	-54	-55	85	84	95	95	95	95
	fabB	functional	rep	0.130244	0.836773	0.0329827	noI	no	GAAACTTACTCTATGTGCGACTTACAGAGGTATTGAATGAAACGTGCAGTGATTACTGGCCTGGGCATTGTTTCCAGCATCGGTAATAACCAGCAGGAAGTCCTGGCATCTCTGCGTGAAGGACGTTCAGGGATCA	136	37	4641.8	1	0.913923	1	1	0.913923	58.5711	130.913	109.924	1.25235	0.913923	0.465298	19454.4	0.913923	0.39928	1	5	8	2	83	49	31	83	48	5	-13	-1	52	44	58	-10	39	18	-35	93	83	83	94
	uidR	functional	rep	0.298279	0.590737	0.110984	noI	no	TTCACGCTAACTATAATGGTTTAATGATGGATAACATGCAGACTGAAGCACAACCGACACGGACCCGGATCCTCAATGCTGCCAGAGAGATTTTTTCAGAAAATGGATTTCACAGTGCCTCGA	123	24	491.56	1	135916	1	344.88	0.557073	1	87015.8	1	1	696.861	0.557073	0.873704	143.791	1	0.873704	5	8	2	36	-8	36	4	19	63	-9	30	-15	4	15	23	-1	36	26	52	4	53	36
	rodZ	functional	rep	0.430809	0.268714	0.300477	heterogeneous	no	AACGGTTAACTTAACGGATGTTTCGCGGTGTGGGTGAGCATGATGGTTCACCGGCATCTCAATTCTCATTTAAACGTACCTGCAGCGAATGAATACTGAAGCCACGCACGACCAAAATGAAGCACTTACTACCGGCGCTCGCCTGCGTAATGCTCGCGAACAACTAGGACTTAGTCAGCAGGCCGTTG	188	89	49.121	1	1	130.535	0.716746	133.325	0.716746	0.716746	0.716746	44.4477	2.06385	106.175	0.716746	1.40343	3.06673	955.401	8	2	5	16	77	-16	-16	-15	-16	-15	-87	-75	61	-5	-15	-75	28	-1	77	88	-5	16
	katG	functional	rep	0.220457	0.682061	0.0974819	noI	no	ACACTGTAGAGGGGAGCACATTGATGAGCACGTCAGACGATATCCATAACACCACAGCCACTGGCAAATGCCCGTTCCATCAGGGCGGTCACGACCAGAGTGCGGGGGCGGGCACAACCACTC	123	24	182.256	1	1	1	1	1	84.248	117.173	1	1	0.703959	1	0.703959	41.7167	1	42.6851	4	9	2	59	59	58	59	58	3	3	58	14	13	14	13	3	59	3	74	76	74	75
	pepT	functional	rep	0.575266	0.424734	0	heterogeneous	no	ACAAAAAGTGAGGGTGACTACATGGATAAACTACTTGAGCGATTTTTGAACTACGTGTCTCTGGATACCCAATCAAAAGCAGGGGTGAGACAGGTTCCCAGCACGGAAGGCCAATGGAAGT	121	22	707.985	327.797	1	334.803	1	446.922	816.842	443.917	1	1460.56	1	623.279	1	1	1	375.513	8	7	0	1	56	1	17	1	-16	-17	56	-15	55	1	40	82	56	1	56	93	55	56
	manX	functional	act	1	0	0	rep	no	GCGAAACGCAGGGGTTTTTGGTTGTAGCCCTTATCTGAATCGATTCGATTGTGGACGACGATTCAAAAATACATCTGGCACGTTGAGGTGTTAACGATAATAAAGGAGGTAGCAAGTGACCATTGCTATTGTTATAGGCACACATGGTTGGGCTGCAGAGCAGTTGCTTAAAACGGCAGAAATGCTGTTAGGCGAGCAGGAAAACGTCGGCTGGA	215	116	5267.08	115466	5.34731e+06	69194.2	99894.8	294717	64879.8	704724	172045	287513	2.72128e+06	1.91412e+06	1.37143e+06	102214	64590.5	97452.8	15	0	0	-23	-13	-65	-49	-13	-13	-13	-41	-13	-13	-13	-13	-48	-68	-50	-13	-2	-13	-13
	ugpB	functional	act	1	0	0	rep	no	GCGAGCATAAAACGCGTGAATTCGCGCATTCGGTACAACAAGAGAGATAAACGATGAAACCGTTACATTATACAGCTTCAGCACTGGCGCTCGGACTGGCGTTAATGGGGAATGCACAGGCAGTGACGACCATTCCGTTCTGGCATTCTATGG	153	54	2516.93	52993.9	389.612	371.464	128.832	17964.1	15147.4	11428.4	69.3289	883.497	104.839	262.928	92.9731	9619.09	746.308	698.498	15	0	0	-14	-15	-17	-24	-14	-14	-11	-51	-13	-4	-4	-4	-11	-13	-24	-4	-4	-4	-4
	mtlD	functional	act	1	0	0	rep	no	CCGCATCCGGCGCTGCCCCTCTCCTCACGGAGAGGGTTTGGGTGAGGGAAAAGCCTCACCCCAGCCCTCTCGGGTAAAAACATTGATGAAGGTTAATACTATGAAAGCATTACATTTTGGCGCAGGTAATATCGGTCGTGGCTTTATCGGTAAACTGCTGGCAGACGCGGGTATCCAACTGACGTTTGCCGATGTCAATC	200	101	2081.57	297077	182242	153666	7741.65	6888.04	8250.39	106093	144668	216.853	310.966	276.554	11193.3	1068.27	7035.28	6731.76	15	0	0	-12	-12	-12	5	-23	-25	-12	-12	-19	5	-25	-15	4	-22	-24	5	1	-1	24
	aroG	functional	rep	0.148037	0.370008	0.481955	heterogeneous	no	TATTGCATTCACTAAGATAAGTATGGCAACACTGGAACAGACATGAATTATCAGAACGACGATTTACGCATCAAAGAAATCAAAGAGTTACTTCCTCCTGTCGCATTGCTGGAAAAATTCCCCGCTACTGAAAATGCCGCGA	142	43	949.988	0.388643	0.388643	0.388643	1	946.028	1	1	1	0.637599	1	1	869.743	1812.75	1	0.465298	3	7	5	13	13	13	31	-24	40	-29	-29	24	32	31	-11	-29	-29	-24	31	32	40	41
	hemG	functional	rep	0.445865	0	0.554135	heterogeneous	no	AATGGATCCTGATTGCCAACATGCTGTTTGGTCGTCTCGAGGTCTTTACATTGCTGGTGCTCTTTACCCCGACTTTCTGGCGTGAATGATGGAGTAATACGTGAAAACATTAATTCTTTTCTCAACAAGGGACGGACAAACGCGCGAGATTGCCTCCTACCTGGCTTCGGAACTGAAAGAACTGGGGATCCAGGCGGATG	200	101	21.0305	0.275151	0.181051	6.92538	6.92538	17.5804	0.275151	0.275151	0.014974	4.33482	88.7814	0.014974	0.494311	730.014	35.9493	86.9234	8	0	7	-99	-99	77	76	67	-100	-99	-16	5	-12	-16	-16	-99	-16	-12	-89	-16	94	94
	acnA	functional	rep	0.476677	0.143647	0.379676	heterogeneous	no	TCACCCTGAAGAGAATCAGGGCTTCGCAACCCTGTCATTAAGGAGGAGCTatgTCGTCAACCCTACGAGAAGCCAGTAAGGACACGTTGCAGGCCAAAGATAAAACTTACCACTACTACAGCCTGCCGCTTGCTGCTAAATCACTGGGCG	150	51	7198.67	0.226469	88868	0.226469	184392	20669.7	164844	5.35149	0.226469	0.873704	0.105376	0.873704	258773	0.873704	86695.5	4.30994	8	3	4	28	-11	28	-41	-8	-40	1	34	46	20	46	-42	-41	-11	-1	46	46	47	-11
	CsiD	functional	rep	0.280644	0	0.719356	act	no	ATGGCTACGAAATGAGCATCGCCATGTCACCCTACATCTCATAAGAGGATCGCTTCTGATGAATGCACTGACCGCCGTACAAAATAACGCTGTCGATTCAGGCCAGGACTATAGCGGATTCACCCTCACCCCGTCGGCGCAATCCCCGCGTCTGCTGG	158	59	349.049	0.413592	270.997	0.413592	0.147019	18.7094	37.7293	0.425247	0.413592	0.0671874	0.425247	5.62592	0.509122	0.509122	16.1398	0.509122	5	0	10	-58	-48	-58	-48	-58	5	-48	-58	-48	-48	-58	25	25	-52	24	-48	-14	-45	-17
	entC	functional	rep	0.257512	0.431619	0.310869	heterogeneous	no	GAAAATATAAATGATAATCATTATTAAAGCCTTTATCATTTTGTGGAGGATGATATGGATACGTCACTGGCTGAGGAAGTACAGCAGACCATGGCAACACTTGCGCCCAATCGCTTTTTCTTTATGTCGCCGTACCGCAGTTTTACGACGTCAG	154	55	3047.36	0.271137	0.406533	1.18132	134.235	0.9867	3721.63	1	1	226.212	0.406533	0.9867	0.271137	1	215979	1.18132	4	7	4	-28	-29	-45	-45	-45	-45	20	23	1	-52	-45	-52	23	-12	-45	23	23	-29	1
	bfr	functional	rep	0.402758	0.0892779	0.507964	heterogeneous	no	GAGTGGAAGCGAAGGAGTCAAAAAATGAAAGGTGATACTAAAGTTATAAATTATCTCAACAAACTGTTGGGAAATGAGCTTGTCGCAATCAATCAGTACTTTCTCCATGCCCGAATGTTTAAAA	124	25	63.096	0.259205	0.18495	1.33417	1.88189	4.73234	0.259205	0.259205	0.010426	1.6869	1.06598	0.18495	1.98445	221952	1.81039	1	7	2	6	63	70	-22	-22	-22	64	63	67	-1	-1	70	-1	-13	-1	37	90	90	-1	-5
	crp	functional	rep	0.0946043	0.425823	0.479572	heterogeneous	no	GATGCTACAGTAATACATTGATGTACTGCATGTATGCAAAGGACGTCACATTACCGTGCAGTACAGTTGATAGCCCCTTCCCAGGTAGCGGGAAGCATATTTCGGCAATCCAGAGACAGCGGCGTTATCTGGCTCTGGAGAAAGCTTATAACAGAGGATAACCGCGCATGGTGCTTGGCAAACCGCAAACAGACCCGACTCTCGAATGGTTCTTGTCTCATTGCCACATTCATAAGTACCCATCCAAGAGCACGCTTATTCACCAGG	267	168	743.155	0.955993	0.637599	1	0.66695	0.637599	0.637599	0.637599	0.955993	0.637599	1.34428	0.637599	1.35741	2.30962	0.955993	0.955993	3	5	7	-151	-160	-129	-161	-166	-156	-167	-155	-159	-129	-157	-129	-129	-151	-153	-129	-129	-85	-129
	clpA	functional	rep	0.249811	0.750189	0	noI	no	ACGTGCAACGCAATTGATGCTCGCTGTTCACTACCAGGGGAAGGCCATTTGCGGAGTCTTTACCGCCGAGGTTGCAGAAACCAAAGTGGCGATGGTGAACAAGTACGCGAGGGAGAATGAGCATCCATTGCTGTGTACGCTAGAAAAAGCCTGAATGCAGGCATAAAAATTGGGGGAGGTGCCTATGCTCAATCAAGAACTGGAACTCAGTTTAAATATGGCTTTCGCCAGAGCGCGCGAGCACCGTCATGAGTTTATGACCGTCGAGCACTTGTTACTGGCGC	284	185	18436.7	1	1	6397.92	1	1	0.835255	1	1	2.14916	9.48987	1513.69	1	1	1	1	4	11	0	-75	-149	-75	-148	-150	-75	-76	-75	-75	-75	-75	-149	-75	-75	-69	-44	-75	-12	-75
	rpoS	functional	rep	0.12884	0.740004	0.131155	noI	no	GGAAATCCGTAAACCCGCTGCGTTATTTGCCGCAGCGATAAATCGGCGGAACCAGGCTTTTGCTTGAATGTTCCGTCAAGGGATCACGGGTAGGAGCCACCTTatgAGTCAGAATACGCTGAAAGTTCATGATTTAAATGAAGATGCGGAATTTGATGAGAACGGAGTTGAGGTTTTTGACGAAAAGGCCTTAGTAGAACAGG	203	104	83.802	1	1	10.6128	1	1	1	1	1	1	0.236894	0.42174	11.9763	1	1	0.0999075	2	10	3	34	59	-26	59	35	76	37	34	55	19	-26	-1	38	34	-26	59	76	-1	92
	groS	functional	rep	0.126633	0.832907	0.0404605	noI	no	ACCAGCCGGGAAACCACGTAAGCTCCGGCGTCACCCATAACAGATACGGACTTTCTCAAAGGAGAGTTATCAATGAATATTCGTCCATTGCATGATCGCGTGATCGTCAAGCGTAAAGAAGTTGAAACTAAATCTGCTGGCGGCATCGTTCTGACCGGCTCTGCAGCGGCTA	172	73	32.52	1	1	1.96591	1	1	1	1	1	1	0.833997	0.833997	1	1	0.425247	2.01793	2	12	1	44	43	-27	44	43	44	44	43	43	-33	-33	44	43	44	43	54	54	-14	58
	uxaB	functional	rep	0.265558	0.687362	0.04708	noI	no	ATTCAAACAGGTTGTATGACTAATCAGAAGGGAACCCATTGTGAAAACACTAAATCGTCGCGATTTTCCCGGTGCACAGTATCCAGAACGTATCATTCAGTTTGGTGAAGGTAACTTCCTGCGCGCCTTTGTTGACTGGC	140	41	479.428	1	1	1	1	46.3305	1.25235	1	31.2057	1323.69	1	0.37154	1821.73	1	0.955993	1	5	9	1	44	58	43	47	5	-26	41	-33	-33	57	-36	-36	68	-33	68	68	68	68	68
	cysJ	functional	rep	0.197684	0.802316	0	noI	no	TCTCTTCTGTTTTATGGGCGCTGACAGGGCGCAGAAACAGCTTTGCTTACTGGAACATAACGACGCATGACGACACAGGTCCCACCTTCCGCGTTGCTTCCGTTGAACCCGGAGCAACTGGCACGCCTTCAGGCGGCCACGACCGATTTAACTCCCACCCAGCTTG	166	67	93.7562	1	1	1	1	1	1	1	1569.68	1	591.893	887.559	1	20.8325	1	422.98	5	10	0	76	76	76	84	76	76	80	-8	76	-8	-8	80	-4	77	-8	94	91	93	94
	ytfQ	functional	act	0.514198	0.485802	0	heterogeneous	no	ATGAAAGCGATTACAAACTTGTGATTAACGTTTTATTTACTTTTTTGAAGTGTGATGTAACGCAATCTGTTACATAACGAATTGTCTATAGTTTTTTCGCGAACATCTTTTAACCAATAATAACTACCCCGACGAGGACAACCCTATGTGGAAACGCTTACTTATAGTCTCTGCAGTCTCGGCAGCCATGTCGTCTATGGCGTTGGCCGCTCCATTAACCGTTGGATTTTCGCAGGTCGGATCGG	245	146	1184.2	1	4684.12	1	4372.47	61.8214	4129.6	57.7082	1	53.9658	3767.38	49.2323	1	1	1	1	8	7	0	-34	-24	-119	-27	-24	-30	-27	-98	-30	-34	-34	-70	-70	-70	-70	-24	-12	-70	-12
	cmk	functional	rep	0.5355	0.131782	0.332718	heterogeneous	no	TTATGTTAACGGTACGCCTGTTTTAAGGAGATAAAGATGACGGCAATTGCCCCGGTTATTACCATTGATGGCCCAAGCGGTGCAGGGAAAGGCACCTTGTGTAAGGCTATGGCGGAAGCGTTGCAATGGCATCTGC	136	37	1503.36	105776	0.35519	26066.6	0.310331	78772.1	1	1.7161	0.21553	1.19724	3.79137e+06	1.7161	0.835255	89.041	287258	0.324616	8	3	4	-12	48	-28	48	-12	48	39	48	38	-12	28	53	-4	-12	48	48	73	-12	76
	ppk	functional	rep	0.622106	0.377894	0	heterogeneous	no	ACCCCCGTAATTAAAGCGCCAGCTCTGCCGCTGGCGTTTTTCAATTCACCTGTAAATCGCAAGCTCCAGCAGTTTTTTTCCCCCTTTTCTGGCATAGTTGGACATCTGCCAATATTGCTCGCCATAATATCCAGGCAGTGTCCCGTGAATAAAACGGAGTAAAAGTGGTAATGGGTCAGGAAAAGCTATACATCGAAAAAGAGCTCAGTTGGTTATCGTTCAATGAACGCGTGCTTCAGGAAGCGGCGGACAAATCTAACCCGCTGATTG	270	171	76.3133	626.657	612.439	1	720.467	1	189.739	657.273	1	1	1	175.993	1	599.622	1	256.505	8	7	0	7	7	13	7	12	8	7	28	13	12	1	12	7	28	7	28	29	28	22
	truC	functional	rep	0.28297	0.330854	0.386176	heterogeneous	no	CCTATTATGAAATGGCGCTGGCGACGGACCATCCGCAACGCGCGCTTATTCTGGCTGAGCTGGAAAAACTGGATGCTCTTTTTGCGGATGATGCGAGCTAATGCTGGAAATACTCTATCAGGATGAATGGCTGGTTGCGGTAAATAAACCCTCCGGCTGGCTGGTTCACCGCAGCTGGCTGGATCGCGACGAGAAAGTAG	200	101	8.41173	111.516	0.798498	0.798498	0.798498	1	54.2075	1	1	129.898	0.798498	1	1	1	139.407	0.798498	4	6	5	8	19	19	19	26	9	26	26	8	19	43	42	23	8	19	19	95	42	43
	yqjE	functional	act	0.475723	0	0.524277	heterogeneous	no	CGCGTGCCGATGAGTATGTGCGCGAAAATCCGTGGACGGGCGTGGGCATTGGCGCTGCAATCGGTGTAGTGCTCGGCGTTCTGCTGTCGCGTCGTTAATTATGGCGGACACTCATCACGCACAAGGGCCCGGTAAAAGCGTTCTGGGCATCGGGCAGCGAATTGTTTCTATCATGGTTGAAATGGTAGAGACACGTCTGC	200	101	3.86956	0.509122	0.509122	1.56838	1.56838	1.56838	13.004	0.348853	0.348853	0.509122	13.004	0.478034	0.478034	0.478034	1.56838	0.478034	6	0	9	36	35	23	23	23	23	22	22	37	-41	36	35	36	23	35	49	49	43	35
	uxuB	functional	act	0.554724	0.065056	0.38022	heterogeneous	no	GCGCTTTCTTTAGCCGTTAATATCCACCGGCATGGCTGCGCGCCGTGCCGGTTCCTTCTTCCTTGCCGTCACTCTTTGAAGACGGATTCTGGAGTTTACGATGACTACTATTGTTGACAGCAATCTGCCGGTTGCCCGCCCGTCATGGGATCATTCTCGTCTGGAATCACGCATTGTGCATCTCGGTTGCGGGGCGTTTC	200	101	309.727	0.463209	28.8532	25.13	0.463209	1.19186	35.4934	9.70725	33.1916	16.2854	2.44878	0.463209	24.385	0.463209	0.463209	14.3799	9	1	5	-19	-19	-19	-82	-19	-1	-19	-4	-19	-19	-64	-19	-19	-83	-25	61	-4	-1	-19
	aroD	other modeled	not determined	1	0	0	rep	n/a	GTTCACATTATGGACTGGCAAAGATTTCCCTCTGGAATATGTTAAACAGGTCATGGGGTTCGGTGCCTGACAGGCTGACCGCGTGCAGAAAGGGTAAAAAatgAAAACCGTAACTGTAAAAGATCTCGTCATTGGTACGGGCGCACCTAAAATCATCGTCTCGCTGATGGCGAAAGATATCGCCAGCGTGAAATCCGAAG	200	101	1338.85	277.421	2.34102	364.514	2.34102	1220.52	8379.42	271.615	2.34102	356.243	2.34102	152.811	2.34102	2.34102	138.34	1.95535	15	0	0	-4	-15	-1	19	-12	-11	-4	-15	-1	19	-15	19	20	1	-23	19	19	19	51
	carB	other modeled	not determined	0.944586	0	0.055414	rep	n/a	GCAGTACCGTAAAACCGCTAAGTAATCAGGAGTAAAAGAGCCATGCCAAAACGTACAGATATAAAAAGTATCCTGATTCTGGGTGCGGGCCCGATTGTTATCGGTCAGGCGTGTGAGTTTGACTACTCTGGCGCGCAAGCGT	142	43	212.544	650.831	580.788	316.366	3591.14	63.39	50.6407	2740.17	0.200556	424.983	74.7357	68.1484	282.827	1745.64	43.2595	34.4968	14	0	1	-8	-8	-7	-8	8	9	-8	13	-8	-8	-23	-7	-7	8	9	24	23	24	8
	cdd	other modeled	not determined	1	0	0	rep	n/a	CATTACATGATTATGAGGCAACGCCATGCATCCACGTTTTCAAACCGCTTTTGCCCAACTTGCGGATAACTTGCAATCTGCACTGGAACCTATTCTGGCAGACAAGTACTTCCCCGCTTTGTTGA	125	26	954.273	766.378	189.739	194.144	59.4991	303.559	100.864	78.2511	207.982	77.3478	76.142	75.1548	255.961	62.406	63.3706	952.673	15	0	0	-14	-20	-19	-14	-14	-6	-20	1	9	-20	-20	-14	8	-20	-6	1	1	1	-1
	eno	other modeled	not determined	0.226242	0.745222	0.0285351	noI	n/a	TTTAACTAGTGACTTGAGGAAAACCTAATGTCCAAAATCGTAAAAATCATCGGTCGTGAAATCATCGACTCCCGTGGTAACCCGACTGTTGAAGCCGAAGTACATCTGGAGGGTGGTTTCGTCGGTA	127	28	6224.95	1	1	1	35.1773	1	66.8867	338896	1	0.753122	108.5	46.9391	45.9567	1	23.1999	1	7	7	1	71	71	-24	10	15	-24	-12	52	-20	10	-24	-24	-24	11	-24	82	83	15	71
	gatC	other modeled	not determined	0.383279	0.366081	0.25064	heterogeneous	n/a	TTTTGGCGATATTCCGTTAGTTCACGGCATGCCTTTTATTTCTGGTATCGGTATCGAAGCATTACAAAATAAAATTCTGACTATCTTACAGGGGTGACCTATGTTTTCAGAAGTCATGCGTTATATTCTCGACCTCGGCCCTACGGTGATGCTGCCGATTGTCATCATTATTTTTTCTAAAATATTAGGCATGAAGGCAG	200	101	57.7584	1	0.195213	1.98192	3.15493	3.15493	1	1	0.824054	1	0.303835	0.303835	1.61858	0.195213	2.22254	1.53556	6	5	4	66	63	35	-48	-48	70	67	64	69	-44	-44	28	43	-48	-78	94	94	94	-34
	glnS	other modeled	not determined	0.127064	0.872936	0	noI	n/a	AGATTATCAATTTTAAAAAACTAACAGTTGTCAGCCTGTCCCGCTTATAAGATCATACGCCGTTATACGTTGTTTACGCTTTGAGGAATCCACGATGAGTGAGGCAGAAGCCCGCCCGACTAACTTTATCCGTCAGATCATCGATGAAGATCTGGCCAGTGGTAAGCACACCACAGTACACACCCGTTTCCCGC	194	95	115.076	1	1	1	1	24998.8	1	1	1	1	6914.54	1	1	1	1	1	2	13	0	50	46	14	49	-12	70	14	-46	-76	-12	-79	14	-80	14	70	70	70	70	70
	guaA	other modeled	not determined	1	0	0	rep	n/a	AAGAGTCCCCGAACTACCGTCTGGGCTCCTGATTCTCTTCGCCCGACTTCATGTCGGGCGATTTATATTATCTGTTTCACTTGCCTCGGAATAAGCGTCAATGACGGAAAACATTCATAAGCATCGCATCCTCATTCTGGACTTCGGTTCTCAGTACACTCAACTGGTTGCGCGCCGCGTGCGTGAGCTGGGTGTTTACT	200	101	353.435	188.953	134.775	99.5147	227.64	35.1111	2.52715	2091.98	40.4051	2.46315	138.287	34.129	33.8393	192.992	5019.11	201.715	15	0	0	-1	-8	9	4	-7	19	-8	-9	-15	-11	1	8	-1	-8	-8	19	19	19	19
	hchA	other modeled	not determined	0.69638	0.30362	0	rep	n/a	AGCTCAGTCGCAAATATAGTGACTACCCTAACTAAGCAACAATAAGGAATACACTatgACTGTTCAAACAAGTAAAAATCCGCAGGTCGATATTGCTGAAGATAATGCATTCTTCCCTTCAGAATATTCGCTTAGCCAATATACCAGTCCTGTCT	155	56	29841.3	99829.3	1	69148.9	1	91073	1.39977e+06	74210.9	31745.8	60362.1	0.913923	97740.1	94.3725	1	1	1.22568e+06	10	5	0	-22	-22	-12	15	-26	-12	-12	-12	-44	-44	-23	-22	-18	-22	-12	-12	15	15	49
	katE	other modeled	not determined	0.825047	0.0969377	0.0780154	rep	n/a	TTTTTTGACCAAAACAGCGGCCCTTTCAGTAATAAATTAAGGAGACGAGTTCAatgTCGCAACATAACGAAAAGAACCCACATCAGCACCAGTCACCACTACACGATTCCAGCGAAGCGAAACCGGGGATGGACTCACTGGCACCTGAGGACG	153	54	12708.9	21.6046	12.3093	12.3093	17.8837	24.0688	0.897618	348.987	0.726489	24.0688	1357.46	24.0688	0.726489	63.999	12.3093	0.897618	11	2	2	-15	-15	-15	-27	-42	13	-10	-27	-15	-15	-15	-23	-9	-15	13	13	18	19	-15
	kdsA	other modeled	not determined	0.91299	0.0870096	0	rep	n/a	GTAATCCGCAAATTGCTGGATACACTCAAAGCCTCGTTGATGGAAGAAAATCAGATGGAGCTGGCGTTACGCACCAGCGAAGCTTTATTACAATTCAACCCTGAAGATCCCTATGAAATTCGCGATCGCGGGTTGATTTATGCGCAACTGGATTGCGAACACGTTGCGTTGAACGATTTAAGTTATTTCGTTGAACAGTGTCCGGAAGACCCGATCAGCGAAATGATCCGTGCGCAAATAAATAACATCGCGCATAAACATATTGTGCTGCATTAATTAATCGACATTTTACTCAAGATTAAGGCGATCCTATGAAACAAAAAGTGGTTAGCATTGGCGACATCAACGTAGCAAATGACCTGCCGTTCGTACTGTTTGGCGGTATGAACGTGTTGGAAT…	411	312	1367.84	21552.2	69.9951	1.00451	129889	121029	858292	69.9951	69.9951	69.9951	3038.75	2964.47	555959	56394.9	542368	594.587	14	1	0	-11	-272	-268	-11	-11	-56	-257	-257	-257	-71	-72	-75	-11	-76	11	43	-257	-257	5
	lrhA	other modeled	not determined	0.839431	0.160569	0	rep	n/a	AGTAAGTGATAATATATGATAAGTGCAAATCGTCCGATAATTAACCTCGACCTCGATCTGCTGAGAACATTTGTTGCTGTTGCCGATCTGAACACTTTTGCTGCCGCAGCTGCCG	115	16	12.4368	1365.27	40149.9	17036.7	0.913923	606.496	17835.9	7581.88	787.062	349.638	22661.6	50.7829	10085.1	1	1	95.1362	12	3	0	-12	-12	-12	24	-11	-11	-11	-12	-11	-12	5	-11	48	48	-1	24	-1	5	48
	metC	other modeled	not determined	0.2664	0.651701	0.0818991	noI	n/a	ACTGCCGTACCTTTGCTTTCTTTTCCTTGCGTTTACGCAGTAAAAAAGTCACCAGCACGCCATTTGCGAAAATTTTCTGCTTTATGCCAATTCTTCAGGATGCGCCCGCGAATATTCATGCTAGTTTAGACATCCAGACGTATAAAAACAGGAATCCCGACATGGCGGACAAAAAGCTTGATACTCAACTGGTGAATGCAGGACGCAGCAAAAAATACACTCTCGGCGCGGTAAATAGCGTGATTCAGCGCGCTTCTTCGC	261	162	17.5017	1	74.8847	149.344	1	1	1	1.04603	1	1	1	73.3175	1	0.532558	0.606804	6.92538	4	9	2	52	10	10	-119	-120	62	-109	22	52	50	10	51	-119	-120	-51	62	52	22	-93
	mreB	other modeled	not determined	0.696697	0.128573	0.17473	rep	n/a	GGATTTTCTTTTCCGCCCCAGCTTTCAGGATTATCCCTTAGTATGTTGAAAAAATTTCGTGGCATGTTTTCCAATGACTTGTCCATTGACCTGGGTACTGCGAATACCCTCATTTATGTAAAAGGACAAGGCATCGTATTGA	142	43	984.814	0.763359	117.073	114.417	1.7161	1.05075	1.7161	0.763359	62.4368	60.9105	96.7862	108.693	106.418	1	1.7161	1.7161	11	2	2	17	8	7	31	21	31	18	11	10	9	8	7	43	31	31	31	31	31	43
	ompR	other modeled	not determined	0.827009	0.122571	0.0504203	rep	n/a	GCTTTTTTAAGAATACACGCTTACAAATTGTTGCGAACCTTTGGGAGTACAAACAATGCAAGAGAACTACAAGATTCTGGTGGTCGATGACGACATGCGCCTGCGTGCGCTGCTGGAACGTTATCTCACCGAACAAGGCTTCCAGGTTCGAAGCG	155	56	1259.7	93.1875	83.2347	71.2336	1.14455	305.164	63.5111	272.571	54.6973	52.2434	5635.55	51.1501	51.0581	217.359	0.697651	1.14455	12	2	1	-47	-47	-47	-47	5	-47	-1	-47	-47	-1	-47	-47	1	-47	-47	-1	5	1	-29
	pdxB	other modeled	not determined	1	0	0	rep	n/a	GGTTAACTCTCGTCTCATACAGGTAACACAAACGTGAAAATCCTTGTTGATGAAAATATGCCTTATGCCCGCGACTTATTTAGCCGTTTGGGTGAGGTGACCGCGGTTCCCGGGCGTCCAATCCCCGTCGCTC	133	34	340.599	5.57991	5.57991	5.57991	5.57991	5.57991	127.647	119.583	140.945	5.57991	5.57991	132.041	5.57991	5.57991	5.57991	5.57991	15	0	0	21	61	45	21	22	4	5	4	21	21	5	61	61	61	61	61	87	61	31
	pflB	other modeled	not determined	0.29098	0.0702118	0.638808	act	n/a	ATCCACTTAAGAAGGTAGGTGTTACATGTCCGAGCTTAATGAAAAGTTAGCCACAGCCTGGGAAGGTTTTACCAAAGGTGACTGGCAGAATGAAGTAAACGTCCGTGACTTCATTCAGAAAAACT	125	26	1104.28	0.410209	0.226469	0.226469	1124.06	634.448	0.410209	0.410209	1	340.92	333.185	0.226469	0.410209	2377.16	1	1100.54	6	2	7	13	19	18	-14	-14	14	38	-17	-14	-14	17	38	-14	-17	-14	38	38	38	13
	pntB	other modeled	not determined	0.885462	0	0.114538	rep	n/a	GTTGATGTCGGTCACCAACGCGATTTCAGGGATTATTGTTGTCGGAGCACTGTTGCAGATTGGCCAGGGCGGCTGGGTTAGCTTCCTTAGTTTTATCGCGGTGCTTATAGCCAGCATTAATATTTTCGGTGGCTTCACCGTGACTCAGCGCATGCTGAAAATGTTCCGCAAAAATTAAGGGGTAACATATGTCTGGAGGATTAGTTACAGCTGCATACATTGTTGCCGCGATCCTGTTTATCTTCAGTCTGGCCGGTCTTTCGAAACATGAAACGTCTCGCCAGGGTA	288	189	1377.1	207.032	211.838	38.9063	37.4261	237.169	8.29134	38.2261	201.971	4.61888	1.3703	98.6541	0.518977	0.454945	1.65661	0.165269	12	0	3	-29	-28	-29	8	-23	-29	8	-30	-70	-181	-16	-172	-172	-176	-161	8	8	9	95
	poxB	other modeled	not determined	0.731423	0	0.268577	rep	n/a	GGCTATTTAACCGTTAGTGCCTCCTTTCTCTCCCATCCCTTCCCCCTCCGTCAGATGAACTAAACTTGTTACCGTTATCACATTCAGGAGATGGAGAACCatgAAACAAACGGTTGCAGCTTATATCGCCAAAACACTCGAATCGGCAGGGGTGAAACGCATCTGGGGAGTCACAGGCGACTCTCTGAACGGTCTTAGTG	200	101	0.11782	47.1186	0.16795	729.366	615.002	385.083	523.73	0.171849	22.4736	446.003	0.291333	229.606	6182.34	0.0223064	521.775	934.073	11	0	4	-10	-10	-16	-16	-43	-16	-10	-10	-16	-10	-46	-10	32	-42	-24	32	57	1	-1
	proS	other modeled	not determined	0.874066	0.125934	0	rep	n/a	ACTTTTTTTTGTCCCAGGCTCGCCTTGAGCCTGTTCTACCTTCCAACTGGAACCGTAACAACATGCGTACTAGCCAATACCTGCTCTCCACTCTCAAGGAGACACCTGCCGACGCCGAGGTGATCAGCCATCAGCTGATGCTGCGCGCCGGGATGATCCGCA	162	63	1229.45	426.844	77.5211	105.796	259.374	0.835255	37.3945	439.937	79.1782	227.954	29.1052	162.288	0.835255	281.657	1.25235	231.355	13	2	0	-6	-6	-16	-6	14	-6	-6	-6	-10	-3	-6	13	-4	67	-11	9	14	-6	10
	pta	other modeled	not determined	0.839745	0	0.160255	rep	n/a	AAGACGCGAGCCGCCTGACTGCCTGATTTCACACCGCCAGCTCAGCTGGCGGTGCTGTTTTGTAACCCGCCAAATCGGCGGTAACGAAAGAGGATAAACCGTGTCCCGTATTATTATGCTGATCCCTACCGGAACCAGCGTCGGTCTGACCAGCGTCAGCCTTGGCGTGATCCGTGCAATGGAACGCAAAGGCGTTCGTC	200	101	81.7237	1.85956	1.85956	0.463209	12.7837	1.85255	1.85956	3.02297	1.85956	8703.98	0.358401	6.89429	1.38269	0.358401	1.38269	4450.1	12	0	3	-100	-100	57	-14	33	-100	-18	-100	-29	-37	51	-37	-100	-100	-11	-83	-79	79	-4
	sdhB	other modeled	not determined	0.827556	0	0.172444	rep	n/a	AGAGTCGGAATCCATGACGCGCCGAAGCGTCAACATGGAACCGAAACTGCGCCCGGCATTCCCGCCGAAGATTCGTACTTACTAATGCGGAGACAGGAAAatgAGACTCGAGTTTTCAATTTATCGCTATAACCCGGATGTTGATGATGCTCCGCGTATGCAGGATTACACCCTGGAAGCGGATGAAGGTCGCGACATGA	200	101	235.088	233.271	76.9189	78.0318	42.4146	0.345727	44.6119	476.706	2.6915	34.4625	355.641	2.05458	55.8888	0.425247	0.324616	0.189159	11	0	4	-17	-17	-17	-6	-17	-17	-6	-17	-33	-6	-17	-6	-17	44	34	-6	-1	-7	34
	sucA	other modeled	not determined	0.812627	0.0518358	0.135537	rep	n/a	AGGTTCCTTCGCGAGCCACTACGTAGACAAGAGCTCGCAAGTGAACCCCGGCACGCACATCACTGTGCGTGGTAGTATCCACGGCGAAGTAAGCATAAAAAAGATGCTTAAGGGATCACGATGCAGAACAGCGCTTTGAAAGCCTGGTTGGACTCTTCTTACCTCTCTGGCGCAAACCAGAGCTGGATAGAACAGCTCTATGAAGACTTCTTAACCGATC	220	121	445.959	24006.2	11472.9	8770.02	15310.5	76543.6	380832	74807	1	12497.7	303690	292425	13467.4	0.271137	0.271137	0.247798	11	1	3	-40	-21	-21	-10	-23	-11	-24	83	-11	-10	-11	-10	-40	-40	-40	-10	-11	-10	20
	talA	other modeled	not determined	0.51813	0.48187	0	heterogeneous	n/a	CTCAGAAGTGTGAATTAACGCACTCATCTAACACTTTACTTTTCAAGGAGTATTTCCTatgAACGAGTTAGACGGCATCAAACAGTTCACCACTGTCGTGGCAGACAGCGGCGATATTGAGTCCATTCGCCATTATCATCCCCAGGATGCCACCACCA	158	59	8756.94	1.37318e+06	39856.5	1	1	91.4873	1	522554	163.389	1	1	440618	1	1	87.2258	1	7	8	0	-14	-14	22	40	11	24	-14	4	14	25	-14	58	22	11	-46	4	14	40	58
	uxaC	other modeled	not determined	0.962582	0	0.0374178	rep	n/a	TCTAACTCACGAAAATATCTTCGGACTCTGGAAATTGGTGTGATAACTTTGTCAGCATCGCACCATAAGCAAGCTAGCTCACTCGTTGAGAGGAAGACGAAAatgACTCCGTTTATGACTGAAGATTTCCTGTTAGATACCGAATTTGCCCGCCGTCTGTATCACGACTACGCAAAAGACCAGCCGATTTTCGATTACCATT	202	103	161.475	1.98272e+06	49018.6	11939.6	1945.74	185965	396.708	991.482	32.0685	560.731	4884.55	17336.5	0.0702802	7970.18	151.033	342057	14	0	1	-13	-36	-32	-36	-12	-32	-13	-1	-1	-13	-13	20	-36	-1	-13	-1	-13	-13	-1
	wrbA	other modeled	not determined	0.544656	0	0.455344	heterogeneous	n/a	AGTGGTAGCGAATCGCTACGGAATAGAGATAACACGAGGAGTGGTTAGAAATGGCTAAAGTTCTGGTGCTTTATTATTCCATGTACGGACATATTGAAACGATGGCACGCGCAGTCGCTGAGGGTGCAAGCAAAGTGGATGGCGCTGAAG	150	51	110.189	0.148349	0.208846	1.8862	1.8862	1.8862	1.8862	1.8862	0.0702802	1.8862	1.8862	1.8862	1.8862	0.148349	1.8862	1.8862	11	0	4	35	48	35	31	35	48	35	35	31	35	52	35	35	48	48	48	78	52	48
	yceD	other modeled	not determined	0.920055	0.0799449	0	rep	n/a	TTCGTTTTGCAGGTTGATGTTTGTTATCAGCACTGAACGAAAATAAAGCAGTAACCCGCAATGTGTGCGAATTATTGGCAAAAGGCAACCACAGGCTGCCTTTTTCTTTGACTCTATGACGTTACAAAGTTAATATGCGCGCCCTATGCAAAAGGTAAAATTACCCCTGACTCTCGATCCGGTTCGTACGGCTCAAAAACGCCTTGATTACCAGGGTATCTATACCCCTGATCAGGTTGAGCGCG	245	146	62.0429	1.98335	3.11066	1.04603	250.661	203.884	315.892	1.56838	1.58066	2.47908	3.11066	159.726	424.941	2.47908	3.11066	256.942	14	1	0	-100	-100	34	-31	7	7	-110	-101	-100	-100	-100	7	-126	-101	-30	-86	-31	53	7
	ydcS	other modeled	not determined	0.0945971	0.84724	0.0581631	noI	n/a	ATAATGCGCGGTAGCTCACAACCTGAATAAATTTTCTCAGGGGCGAAGGTGTGCCTGCAAGCCGCCGTCTATGGTTAAACAAGGAGATATTTTTACGGCACGGCGGCTGAACAATTAATTACGACAGGAGTAAGACCTTatgAGCAAGACATTTGCCCGCAGCAGCCTGTGTGCGCTCAGCATGACAATAATGACCGCTCACGCCGCCGAACCGCCTACCAATTTAGATAAACCGGAAG	239	140	231.351	1	1	1	1	86.3665	1	1	1	0.456997	1	1	1	1	1	0.66695	1	12	2	-69	-59	-59	-59	-59	-59	-59	-59	-94	-59	-110	-111	-114	-113	-98	-59	-20	-30	-27
	yeaH	other modeled	not determined	0.621594	0.335241	0.0431655	rep	n/a	GGTACACATGTTACCGGGCCTACAACGACAGCGAACCGTGGGCCTGAGAAGCGGCAACACAGGCGTAGCATACAGTTGGCAAATGTAGTACGGGGGGCATATGACCTGGTTTATTGACCGGCGTCTGAACGGCAAAAACAAAAGCATGGTGAATCGCCAGCGTTTTTTACGCCGTTATAAAGCGCAAATTAAACAGTCGA	200	101	157.004	0.956682	4.45555	0.956682	4.03844	1.56951	4.03844	1.66288	1.08516	2.30962	0.956682	1.59802	4.03844	5.05391	4.03844	0.303644	10	4	1	-77	-52	-77	-67	-76	-50	-77	-77	-77	-77	-52	-51	-53	-66	-77	-52	-35	-50	-52
	yjbD	other modeled	not determined	0.474539	0.0518211	0.47364	heterogeneous	n/a	AAGAGATAAATAGTTAAGAGAAGGCAAAATGAATATTATCAGTTCTGCTCGCAAACGAATTCCCGTACACTGAACTCTCTGGCTCACTGAGGGCACCATCATGGCACTCCCCCGTATTACCCAAAAAGAGATGACTGAACGCGAGCAGCGTGAACTTAAAACACTGCTGGATCGGGCGCGGATTGCGCATGGTCGCGTAT	200	101	859.304	0.68133	2649.36	0.609541	3.2515	1.43338	5.64914	0.68133	0.197867	0.151043	0.909819	0.197867	4.27868	382.006	5.64914	0.68133	7	1	7	-47	-47	-15	-73	-80	-85	-47	25	-32	-100	25	-32	-11	-84	-46	25	-15	25	-47
	cysI	other modeled	not determined	0.845077	0.110283	0.0446404	rep	n/a	TGGAAGTGATTGCCGAATTTGGTGGCATGGACACCGAAGCGGCGGATGAATTTTTAAGTGAGCTGCGCGTAGAGCGCCGTTATCAGCGAGATGTCTACTAATGAGCGAAAAACATCCAGGGCCTTTAGTGGTCGAAGGAAAACTGACAGACGCCGAGCGCATGAAGCATGAAAGCAACTACCTGCGCGGCACCATTGCGG	200	101	240.005	4.37605	2.95828	1.7951	1.5897	151.033	56.4138	175.853	1.17588	392.965	168.266	1.5897	402.087	1.17588	0.124468	1.7951	12	2	1	35	35	35	35	-74	-1	10	18	-1	8	-74	-1	17	-74	35	64	61	72	68
	dnaK	other modeled	not determined	0.361719	0.198998	0.439284	heterogeneous	n/a	AACCGCAGTGAGTGAGTCTGCAAAAAAATGAAATTGGGCAGTTGAAACCAGACGTTTCGCCCCTATTACAGACTCACAACCACATGATGACCGAATATATAGTGGAGACGTTTAGATGGGTAAAATAATTGGTATCGACCTGGGTACTACCAACTCTTGTGTAGCGATTATGGATGGCACCACTCCTCGCGTGCTGGAGAACGCCGAAGGCGATC	215	116	882.159	1	0.271137	1.87638	0.236723	0.29646	2.24647	0.236723	1.0934	0.259205	39.8029	24.2973	23.7461	1	0.271137	1.87638	6	3	6	-89	-89	-89	-89	-89	-38	-109	-89	-89	-26	-26	-26	-88	-88	-88	-67	-26	-33	-30
	flu	other modeled	not determined	1	0	0	rep	n/a	ACCTGCCGGTATCCACGTTTGTGGGTACCGGCTTTTTTATTCACCCTCAATCTAAGGAAAAGCTGatgAAACGACATCTGAATACCTGCTACAGGCTGGTATGGAATCACATGACGGGCGCTTTCGTGGTTGCCTCCGAACTGGCCCGCGCACGGGGTAAACGTG	165	66	9514.13	9.57677e+06	514756	434043	19512.9	19104.6	1.13518e+06	22893	67806.2	493729	29423.7	39867.3	12680.7	180934	100163	894.226	15	0	0	-12	-12	-12	-6	-7	-12	-12	-12	-11	-12	-12	-8	-28	-12	-17	5	1	-1	5
	fumA	other modeled	not determined	0.44823	0.55177	0	heterogeneous	n/a	TTTAACAGGGCAACGGAACACCCGCCCAGAGCATAACCAAACCAGGCAGTAAGTGAGAGAACAatgTCAAACAAACCCTTTCATTATCAGGCTCCTTTTCCACTCAAAAAAGATGATACTGAGTATTACCTGCTAACCAGCGAACACGTTAGCGTATCTGAAT	163	64	1147.48	1	110.072	1	63.7711	1	66.2265	64.7239	1	1	107.768	1	1	41.8495	1	166.672	7	8	0	46	-1	46	-4	-51	7	6	46	47	-1	47	-51	1	46	-29	72	46	76	46
	hflC	other modeled	not determined	0.567253	0	0.432747	heterogeneous	n/a	GTGGAGCAAGCAACACGTCGTCCACCAGTCAGGGCGATATTATGGACCAACGCCGCGCCAACGCGCAGCGTAACGACTACCAGCGTCAGGGGGAATAACGATGCGTAAGTCAGTTATCGCGATTATCATCATCGTGCTGGTAGTGCTTTACATGTCTGTCTTTGTCGTCAAAGAAGGTGAGCGCGGTATTACGCTGCGTT	200	101	139.478	0.00518998	0.0238643	55.8155	12.6405	3.27648	0.390923	2066.61	0.220138	506.373	9132.64	664.5	4647.55	51.0111	7.24418	269.785	11	0	4	-59	-93	-29	-29	-59	7	7	-59	-93	-29	-29	-14	-93	-93	-59	-29	-59	-13	-14
	sucB	other modeled	not determined	1	0	0	rep	n/a	CCTCCGCCTCTCCGGCGGTAGGGTATATGTCCGTTCACCAGAAACAGCAACAAGATCTGGTTAATGACGCGCTGAACGTCGAATAAATAAAGGATACACAatgAGTAGCGTAGATATTCTGGTCCCTGACCTGCCTGAATCCGTAGCCGATGCCACCGTCGCAACCTGGCATAAAAAACCCGGCGACGCAGTCGTACGTG	200	101	2014.29	1.02393e+06	12054.7	19130	32916.9	19538.9	16639.1	164514	18238.9	18527.9	324.404	211.833	197.384	177284	16261.6	12312.4	15	0	0	-11	-26	-50	-11	-49	-56	-11	-52	-38	-15	-16	-19	-11	-57	-25	-1	-11	-11	19
	ybeL	other modeled	not determined	1	0	0	rep	n/a	AGTTAACGACCCGGGAGATGAAACGATGAACAAGGTTGCTCAATATTACCGTGAACTGGTTGCGTCACTGAGCGAACGCCTGCGCAATGGCGAACGTGATATCGACGCACTGGTGGAACAGGCGC	125	26	2961.48	283.326	20408.3	5663.54	182.426	503.785	117.161	746.907	176.963	2712.12	515.48	697.837	96.0433	6918.1	142.521	107444	15	0	0	-4	-4	-14	-21	-4	-21	-25	1	-14	-4	-4	-8	-8	-1	-11	42	7	-4	7
	ycaC	other modeled	not determined	0.271506	0.694309	0.0341844	noI	n/a	ATGGTCACAGCAAACTCATATTTCCCGTCTATGCTTTCAGAGCAATGCATCGCGTCTGATCGATTTCAGACGTACCACTGACTCTCGAAAGGAGAAGAGGATGACCAAACCGTATGTTCGTCTTGATAAAAATGATGCTGCCGTTTTGCTTGTTGATCACCAGGCTGGTTTACTTTCCCTTGTACGGGATATCGAACCCG	200	101	33.3804	1	86.0949	1	1	1	56.6788	55.2186	1	1	1	1	1	0.283618	1	92.3975	4	10	1	31	9	14	61	13	10	8	31	28	31	35	31	-57	32	9	61	31	31	80
	yqjD	other modeled	not determined	0.729435	0.238042	0.0325227	rep	n/a	CGCGAACGGAAACTGGCAGAAGCGCAGGAAGAGCTGAAAAAGCTGGAAGCGCGCGACTACTAACTCACAATAGTCACTACTTACTCACCTGGAGAAAACTATGTCGAAAGAACACACTACGGAACATCTGCGTGCTGAGTTGAAATCCCTTTCCGATACGCTGGAAGAGGTGCTTAGCTCATCTGGCGAGAAGTCGAAAG	200	101	5799.25	1.87773	0.832759	10849.3	501.286	489.913	7627.45	203.365	1	0.832759	1.87773	0.832759	2.80698	3220.55	0.629998	94.7606	10	4	1	-95	-95	-12	8	7	-9	-4	-95	-95	-96	-96	-95	-95	-76	-5	-75	-76	19	19
	ackA	other modeled	not determined	1	0	0	rep	n/a	TAGGTACTTCCATGTCGAGTAAGTTAGTACTGGTTCTGAACTGCGGTAGTTCTTCACTGAAATTTGCCATCATCGATGCAGTAAATGGTGAAGAGTACCTTTCTGGTTTAG	111	12	1.97607	1905.11	116545	92070.3	66.9466	57342.6	74012.2	67.3662	2054.32	38787.1	36415.5	83.3437	61.0746	34.4719	37143.7	88.1725	15	0	0	-1	-11	-11	6	-11	-10	10	-11	-11	-10	6	6	1	-11	6	10	10	-1	61
	adeP	other modeled		0.228067	0.412115	0.359818	heterogeneous	n/a	TATAAGTAAATCCAATAAAAAAGTCTCTCACAAACGCGCCTATTGTCGCATTTTGGTATACGATAGCGACGGATTTTCCCTCCTTGTTCGGAAATAGATAATGAGTCATCAACATACCACCCAGACTTCTGGTCAGGGGATGCTGGAACGCGTGTTTAAACTGCGCGAACATGGCACGACGGCACGGACCGAAGTGATCG	200	101	203.374	0.290073	0.290073	1	0.897618	0.897618	452.014	1.24673	1.93782	1	327.231	0.763359	0.897618	0.157996	56.9062	0.290073	5	5	5	-97	-97	-97	-97	-97	-32	75	-97	-97	-32	79	-97	-97	-97	-97	-81	-80	-87	-84
	adeQ	other modeled		1	0	0	rep	n/a	TCCATTAATGTGCAATTGAAATGTGATAATTATCACTGAACCGTTGTTGTCATTTGTTTTACAAAAGCAAGGGATTAAATCTCCTCCAATGGACAAAAAAATGAATAATGACAATACCGATTACGTGAGTAATGAATCAGGGACGCTTTCGCGATTATTTAAACTACCTCAGCATGGGACCACCGTCCGCACAGAATTGA	200	101	1454.91	1.42113e+06	469.523	5822.68	516077	344905	256.085	5680.34	170.813	162.987	128.184	125.276	1861.92	122.654	3.75086	3523.66	15	0	0	-12	-31	-36	-12	-13	-32	-37	-31	-36	-31	-31	-36	-31	-86	-32	-1	-1	-12	1
	AhpC	other modeled	not determined	0.603314	0.396686	0	heterogeneous	n/a	GTTGTTGCATTTGTAAGGGCAACACCTCAGCCTGCAGGCAGGCACTGAAGATACCAAAGGGTAGTTCAGATTACACGGTCACCTGGAAAGGGGGCCATTTTACTTTTTATCGCCGCTGGCGGTGCAAAGTTCACAAAGTTGTCTTACGAAGGTTGTAAGGTAAAACTTATCGATTTGATAATGGAAACGCATTAGCCGAATCGGCAAAAATTGGTTACCTTACATCTCATCGAAAACACGGAGGAAGTATAGATGTCCTTGATTAACACCAAAATTAAACCTTTTAAAAACCAGGCATTCAAAAACGGCGAATTCATCGAAATCACCGAAAAAGATACCGAAGGCCGCTGGA	352	253	7523.52	2.05458	7414.4	1	1.06747	142.925	1	1	2.05458	183.475	120.378	1	1	2094.62	7572.88	7942.86	9	6	0	-47	-47	34	-118	-24	49	21	-46	-19	-15	64	79	-12	-46	-12	-15	-12	79	-104
	amyA	other modeled		0.825727	0.0796715	0.0946017	rep	n/a	ACGGCTACGCTTCTAATGTTCCCCTTGAATGGAGTCGAAGAATGCGTAATCCCACGCTGTTACAATGTTTTCACTGGTATTACCCGGAAGGCGGTAAGCTCTGGCCTGAACTGGCCGAGCGCGCCGACGGTTTTAATGATA	141	42	207.068	1.87773	1.87773	1.14455	1.87773	258.81	5621.39	1.87773	1.87773	1.87773	0.554572	0.697651	1.64058	3477.9	1.64058	1.87773	12	1	2	23	23	-27	33	-4	-27	32	23	24	47	-27	-17	-13	-18	34	94	33	23	94
	ArcA	other modeled		0.739474	0.215902	0.0446239	rep	n/a	GTTTTTGACACTGTCGGGTCCTGAGGGAAAGTACCCACGACCAAGCTAATGATGTTGTTGACGTTGATGGAAAGTGCATCAAGAACGCAATTACGTACTTTAGTCATGTTACGCCGATCATGTTAATTTGCAGCATGCATCAGGCAGGTCAGGGACTTTTGTACTTCCTGTTTCGATTTAGTTGGCAATTTAGGTAGCAAACATGCAGACCCCGCACATTCTTATCGTTGAAGACGAGTTGGTAACACGCAACACGTTGAAAAGTATTTTCGAAGCGGAAGGCTATGATGTTTTCGAAGCGA	302	203	473.537	4.28818	1.33075	1	2.95828	1	30.5799	38.2967	4.28818	4.28818	4.28818	4.28818	1.33075	0.406533	3.58991	1	11	3	1	-174	-174	60	-174	77	-174	-174	-174	-175	-199	-174	-175	-132	-122	59	-154	-155	77	-131
	aroA	other modeled		0.782571	0	0.217429	rep	n/a	ATGGTTGAGTTCGAACGCCGTCACGGTTAATGCCGAAATTTTGCTTAATCCCCACAGCCAGCCTGTGGGGTTTTTATTTCTGTTGTAGAGAGTTGAGTTCATGGAATCCCTGACGTTACAACCCATCGCTCGTGTCGATGGCACTATTAATCTGCCCGGTTCCAAGAGCGTTTCTAACCGCGCTTTATTGCTGGCGGCAT	200	101	286.601	1.23667	4.91982	0.28133	2.6578	2.4843	0.252328	1.63321	1.63321	0.598733	4.91982	4.91982	121.689	2.4843	47567.9	6167.61	12	0	3	-100	-100	-100	-100	-100	-100	-87	-87	-100	-100	-100	-87	-100	-14	1	-87	-90	-72	-65
	asd	other modeled		0.935135	0.0648653	0	rep	n/a	TTTCACTTGCGACTTTGGCTGCTTTTTGTATGGTGAAAGATGTGCCAAGAGGAGACCGGCACATTTATACAGCACACATCTTTGCAGGAAAAAAACGCTTATGAAAAATGTTGGTTTTATCGGCTGGCGCGGTATGGTCGGCTCCGTTCTCATGCAACGCATGGTTGAAGAGCGCGACTTCGACGCCATTCGCCCTGTCT	200	101	90.28	101.418	2459.91	2399.78	5515.22	43.248	1.07469	36.8959	97.0426	92.3574	38.3146	37.4453	1048.99	1023.34	2351.87	891.701	14	1	0	-52	-10	-11	-12	-52	-65	-52	-54	-52	-52	-52	-10	-11	-12	-10	7	7	7	7
	cbpA	other modeled		0.964213	0.0357867	0	rep	n/a	AGTTACCTTACAGGGGTTCCTTCAATTTGTGTTGATTTACGCGAGATAACGCTATGGAATTAAAGGATTATTACGCCATCATGGGCGTGAAACCGACGGACGATCTCAAGACAATCAAGACCGCCTATCGTCGACTTGCCCGCAAATACCATC	153	54	94.7147	4054.55	56.3057	57.7167	74.1578	50.2015	1538.78	1389.98	4088.25	1665.78	1	55.0282	112.291	626.749	65.8982	3576.18	14	1	0	-6	10	10	10	10	-5	-1	-10	-9	55	10	10	1	-6	-11	10	55	54	43
	cspE	other modeled	not determined	0.191438	0.554054	0.254509	noI	n/a	AATCAATAGCTAAAATAAGTAACATCAAAAATAACGCGACTTTTATCACTTTTTAGTAAAGTTACACTGGACAAAGCGTACCACAATTGGTGTACTGGTAACCGACACAGCATTTGTGTCTATTTTTCATGTAAAGGTAATTTTGATGTCTAAGATTAAAGGTAACGTTAAGTGGTTTAATGAGTCCAAAGGATTCGGTTTCATTACTCCGGAAGACGGCAGCAAAGACGTGTTCGTACACTTCT	245	146	92.3023	1.14455	0.296674	1.14455	0.296674	1.14455	5.71344	1	1	1	30.3723	0.296674	1	15.1072	19.098	1	4	8	3	44	44	44	44	44	-129	-145	-140	-139	7	44	-141	1	6	-144	71	79	67	80
	cyoA	other modeled		1	0	0	rep	n/a	ACACTTTAAACGCCACCAGATCCCGTGGAATTGAGGTCGTTAAATGAGACTCAGGAAATACAATAAAAGTTTGGGATGGTTGTCATTATTTGCAGGCACTGTATTGCTCAGTGGCTGTAATTCTGCGCTGTTAGATCCCAAAG	143	44	7314.28	18076.2	806.618	735.867	598.544	522.487	476.658	7089.36	720.467	752.951	789.737	584.964	455.274	444.145	465.844	771.819	15	0	0	-1	9	9	-1	-1	-1	-2	9	9	9	-1	-27	-27	-1	9	10	19	23	13
	cyoB	other modeled		0.889112	0	0.110888	rep	n/a	GACCCAGCCAGAAGGTGAGCACAGCGCACACGAAGGTATGGAAGGCATGGACATGAGCCACGCGGAATCCGCCCATTAAAGGGGTTGAGGAAGAATAAAGATGTTCGGAAAATTATCACTTGATGCAGTCCCGTTCCATGAACCTATCGTCATGGTTACGATCGCTGGCATTATTTTGGGAGGTCTGGCGCTCGTTGGCC	200	101	23.4701	231189	429.634	548.312	107725	132.237	199.474	276.06	10802.7	53557.8	0.345727	1257.27	36.2857	0.0195771	111.83	0.0304259	12	0	3	-14	-68	-68	-14	-22	-68	-54	-4	-14	-68	-68	-14	-54	-68	-54	-4	-4	-10	-3
	dacC	other modeled		0.603804	0.0965134	0.299683	rep	n/a	TGCGTTATTAATCACCAAACTTATCATACGGCGATATAACGTATTTTTTTTGAATGGATACTCGGGTGGCATTTatgACGCAATACTCCTCTCTCCTTCGTGGTCTTGCAGCGGGTTCTGCATTTTTATTCCTTTTTGCCCCAACGGCATTCGCGGCGGAACAAACCGTTGAAG	174	75	1505.23	9.00311	0.723227	20.9818	9.00311	0.265104	20.9818	4.13295	0.265104	11.0739	0.265104	4.13295	1	1	1.94044	15.5899	9	2	4	-47	-47	-48	-47	-21	-48	-41	-57	-58	-58	-40	-25	-26	-37	-41	-37	-21	-37	-36
	dcrB	other modeled		0.851366	0	0.148634	rep	n/a	GTTTCAAAGTGTTAATCAGTATCGTTTTCTTCCTGCCAATGTATGGCGTATTACTCAATATGCTGTTGAAAAGACTGGCAGATAAATCCGAAATCAACGCTTTGCAGGCGAGTTAAAGGTTCGTTATCAGAGTTGTGATAAGATGGATGAATGAGCCGTTATGGCCGTTTATCGAAAGGAAGAAGTCAATGCGCAATCTGGTTAAATATGTCGGAATTGGCCTGCTGGTTATGGGGCTTGCGGCCTGTGATGATAAAGACACTAACGCTACGGCGCAGGGTTCGGTCG	288	189	56.9838	2388.69	0.228825	4978.59	2330.3	100.097	907.787	11172.3	0.228825	11431.7	11947.1	3.5711	928.862	2444.15	4071.42	433.037	13	0	2	-73	-119	-13	-74	-73	-119	-13	-118	-13	-13	-73	-118	-72	-13	-73	-13	-73	16	-13
	ddlA	other modeled		0.482116	0.0769947	0.440889	heterogeneous	n/a	TTGTCAGCAGAAGATTGCAACAATCTTTCAGAAGGCCGCGAATCCCCCGTTTTGTCGTGGTAATGTATGCACTTTGTGTTAGACGGGATAGGTTTTTAAGATGGAAAAACTGCGGGTAGGAATCGTTTTTGGTGGTAAATCAGCGGAACATGAAGTGTCTCTGCAATCGGCAAAAAACATTGTCGATGCCATTGATAAAA	200	101	26.1001	0.271397	22.9078	31.9142	49.8509	79.56	0.207173	0.207173	0.48065	0.196281	0.197273	62.8147	1.02737	18.2806	1	6.71186	7	2	6	-96	-69	-69	-3	1	-69	-69	-69	-69	-90	1	-69	-3	38	-69	-69	-3	1	38
	deaD	other modeled		0.0316565	0.926013	0.0423308	noI	n/a	GATGAGTTATGTAGACTGGCCGCCATTAATTTTGAGGCACACGTACTACatgGCTGAATTCGAAACCACTTTTGCAGATCTGGGCCTGAAGGCTCCTATCCTTGAAGCCCTTAACGATCTGGGTTACGAAAAACCATCTCCAATTCAGG	149	50	7.60508	1	1	1	1	1	1	1	0.486717	1	42.0699	1	1	1	1	1	1	13	1	83	83	82	81	82	81	64	-49	80	-22	82	80	84	64	45	93	94	93	93
	dppA	other modeled		0.88203	0.11797	0	rep	n/a	ACGAGGGGCATTTTATGGAGGATCCGCACTGTTACACTGATGTTAATTAGTACGGCATCCCCACCTCATAACGTTGACCCGACCGGGCAAAAAACAAAAAAGGTCAGGCAGCGACAACCCACTGCAAAGGGTTAAAACAACAAACATCACAATTGGAGCAGAATAATGCGTATTTCCTTGAAAAAGTCAGGGATGCTGAAGCTTGGTCTCAGCCTGGTGGCTATGACCGTCGCAGCAAGTGTTCAGGCTAAAACTCTGGTTTATT	265	166	2959.61	1	4.2213	51.8878	35.0946	48.5228	45.2944	178.64	44.2667	58.5959	2.35158	63.2808	120.711	59.0706	1.87773	55.0412	14	1	0	-151	18	-24	-7	-27	-30	-7	-31	-4	79	-24	-4	-27	16	-30	-130	34	-7	34
	FabI	other modeled	not determined	1	0	0	rep	n/a	ATCTGTTCGTACTGTTTACTAAAACGACGAATCGCCTGATTTTCAGGCACAACAAGCATCAACAATAAGGATTAAAGCTATGGGTTTTCTTTCCGGTAAGCGCATTCTGGTAACCGGTGTTGCCAGCAAACTATCCATCGCCTACGGTATCGCTCAGGCGATGCACCGCGAAGGAGCTG	179	80	6653.47	130796	684992	173.013	122314	15676.6	127829	204989	2.60803	140119	14231.9	119324	184506	5.52991	36028.4	177.349	15	0	0	-26	-13	-26	-29	-13	-27	-13	-57	-23	-13	-30	-13	-26	-13	-26	-13	1	-5	-13
	fbp	other modeled		0.94589	0.0541096	0	rep	n/a	TCCGTAATTTGCTGGCGCGATTCACCTGAGCGCAACATTGAGATTATTTGTTAAGATTGTTGCGGTCGCTTTACTCCATAAACATTGCAGGGAAAGTTTTATGAAAACGTTAGGTGAATTTATTGTCGAAAAGCAGCACGAGTTTTCTCATGCTACCGGTGAGCTCACTGCTTTGCTGTCGGCAATAAAACTGGGCGCCA	200	101	19.1043	344999	202.076	176.955	6189.12	2911.28	125285	149.477	113.75	7.58379	0.955993	99.7882	88079.7	86081.3	84.1415	206.768	14	1	0	-12	-21	-21	-48	-13	-12	-21	-48	6	-48	-48	-12	-12	-48	-20	6	6	1	-12
	feoB	other modeled		0.786283	0.117715	0.0960021	rep	n/a	ATTCATATCGAAACCCGTCGTGTGAGCCTGGTATTACGCAAAAAAGATCTGGCCTTATTAGAAGTGGAAGCGGTTTCCTGTTAATACGGTGATAACAACAATGAAAAAATTAACCATTGGCTTAATTGGTAATCCAAATTCTGGCAAGACAACGTTATTTAACCAGCTCACTGGCTCACGTCAGCGTGTAGGTAACTGGG	200	101	96.4004	175.683	5.03393	119.298	1	63.7984	56.5433	86.9448	1.41416	49.7856	78.8641	0.582717	0.374899	68.0721	90.2443	1	11	2	2	-58	-94	-1	51	-58	-15	-65	-58	-1	-58	-58	-58	-58	-1	51	-1	-58	51	89
	fepA	other modeled		0.612958	0.243458	0.143585	rep	n/a	TCTTTCAGGATCAAAGGTTTTCGCGGTAGCGGGATGCGTCGTGTTGATGACGACCATGCCCGACAGTTGCAATTCGTGGCAAAAATGCAGGAATAAAACAatgAACAAGAAGATTCATTCCCTGGCCTTGTTGGTCAATCTGGGGATTTATGGGGTAGCGCAGGCACAAGAGCCGACCGATACTCCTGTTTCACATGACG	200	101	914.827	5267.28	5157.04	1	1	165.017	185008	0.557073	2398.67	143990	1	90.7011	0.557073	0.465298	65.0487	120.476	9	3	3	-4	-5	67	67	-20	-13	-95	-6	-13	76	7	-95	-95	-87	-20	7	7	94	95
	fes	other modeled		0.53492	0.107743	0.357337	heterogeneous	n/a	TATATTTCTGCAATCAATGAAAAATTGCACAGTAAACATGGGGTTATGGTGTGACGGCGTTAAAAGTAGGAAGTGAGAGCTGGTGGCAGTCGAAACATGGCCCGGAATGGCAGCGTCTGAATGACGAAATGTTTGAGGTCACTTTCTGGTGGCGTGATCCCCAAGGTTCTGAAGAATACTCGACGATAAAGCGCGTATGGGTCTACATCACTGGTGTGACCGATCACC	228	129	1.51294	1.5404	0.0485917	1.5404	0.0485917	0.0485917	1.5404	338.597	1.5404	1	0.1273	1.5404	1.5404	1	1.5404	0.0485917	8	2	5	-62	-113	-65	-113	-113	-58	-9	35	-95	-113	-57	35	-95	-61	-113	35	-62	35	-65
	fhuA	other modeled	not determined	0.448104	0.551896	0	heterogeneous	n/a	CGTACCGCTTGCGAACCCGCCAGCGTTTCGAATATTATCTTATCTTTATAATAATCATTCTCGTTTACGTTATCATTCACTTTACATCAGAGATATACCAatgGCGCGTTCCAAAACTGCTCAGCCAAAACACTCACTGCGTAAAATCGCAGTTGTAGTAGCCACAGCGGTTAGCGGCATGTCTGTTTATGCACAGGCAG	200	101	95.7528	1	137.117	2.3643	1	1	1	1	1	47.6198	1	55.4926	44.0335	2.06529	1	46.7914	7	8	0	43	-14	-26	56	42	43	43	-26	-26	28	-16	-26	-35	56	-16	89	-4	-14	89
	fliY	other modeled		0.884964	0	0.115036	rep	n/a	TGATATATATTAAATAAGAATAAGATGTAGCGGAGTTGTTTTTGTGTTTACAAACAATGGCTCTACACTGCAAACAGACATAACAACATTCGGGGTGAATATGAAATTAGCACATCTGGGACGTCAGGCATTGATGGGTGTGATGGCCGTGGCGCTGGTTGCGGGCATGAGCGTTAAAAGTTTTGCAGATGAAGGTCTGC	200	101	8201.06	4.8315	1.49936	1.49936	0.629049	1.49936	4.8315	2.35158	1.49936	2.35158	3.08056	4.8315	6.83251	0.532558	2.35158	4.8315	13	0	2	-85	78	-96	77	-98	-85	34	-85	34	-85	-86	-85	26	34	-88	-71	92	-85	92
	frdA	other modeled		0.546365	0	0.453635	heterogeneous	n/a	AAAGGAGCAGTGGAATAGCGTTCGCAGACCGTAACTTTCAGGTACTTACCCTGAAGTACGTGGCTGTGGGATAAAAACAATCTGGAGGAATGTCGTGCAAACCTTTCAAGCCGATCTTGCCATTGTAGGCGCCGGTGGCGCGGGATTACGTGCTGCAATTGCTGCCGCGCAGGCAAATCCGAATGCAAAAATCG	194	95	9890.14	21371.1	16.3708	0.509122	0.509122	0.509122	0.296674	117.976	21.3341	1841.79	0.729766	0.509122	108917	0.593302	77785.6	1335.67	8	0	7	-93	-93	-93	-93	-93	-93	-93	-93	-93	-93	-93	-20	-93	-22	-93	-10	-70	-80	-79
	frvB	other modeled		0.909681	0	0.0903189	rep	n/a	AAAATTATTCACAAGGAATTTATTCATCAACTGCAACAGGGCGATACCGACCAGGTGCTTGCCTTGTTAAATCAAACCCTCAGCTCATAAGGAAGTGGCGATGGAGTCATCCTTACGTATTGTCGCGATCACCAACTGCCCCGCCGGGATCGCTCACACCTACATGGTGGCGGAAGCCCTGGAACAGAAAGCCCGTTCTC	200	101	1882.53	79979.7	94087.3	105338	103133	91952.6	87.1811	50540.4	0.532558	96098.4	26024.1	15002.6	37570.6	51713.7	72964.5	0.532558	13	0	2	-12	-31	-26	-27	-32	-88	-12	-98	-30	-12	-12	-71	-12	-12	-88	15	-12	-12	-12
	gabD	other modeled		0.612965	0.0941011	0.292934	rep	n/a	GGCGAGATGAAAAACTCGCTGTGCAAAAGCGGCTATCTGCGGCTGGTGCAAAAGTATTGTCCCCGGCTTTCGTTAAGCGATCTCCAGCCCTGGCCCGCCGGTGTGCGGGCGCAGGCGGTATCGCCGGACGGCAAGCTGATTGACGATTTTCTGTTTGTCACCACCCCGCGCACGATCCACACCTGCAATGCGCCCTCCCCGGCAGCGACATCAGCAATTCCTATTGGTGCGCATATTGTCAGCAAGGTACAAACGCTGTTGGCAAGCCAGAGTAACCCCGGACGCACGCTGCGAGCGGCACGTAGTGTGGATGCCTTACACGCCGCATTTAATCAATAACCTTTGAAAACAGGATGTAGCGATGAAACTTAACGACAGTAACTTATTCCGCCAGCAGGC…	461	362	73.7033	0.193464	0.991039	6.32927	38.9924	6.32927	0.482356	6.32927	6.32927	5.21566	4.76671	9.01	0.363273	13.004	0.0106153	4.8315	10	1	4	-118	-127	53	-122	53	-118	43	53	-355	-355	10	-118	-15	-191	-146	-92	-110	71	-110
	gadC	other modeled		0.823842	0.0504296	0.125729	rep	n/a	GTGCGGTTCCGACAGGAATACCGTTTTAGGGGGATAATATGGCTACATCAGTACAGACAGGTAAAGCTAAGCAGCTCACATTACTTGGATTCTTTGCCATAACGGCATCGATGGTAATGGCTGTTTATGAATACCCTA	138	39	3230.61	768766	140217	57.335	0.151043	29.6559	51.1192	8.29134	64.1909	0.151043	56.0341	29.4332	1634.61	27.0547	1	10096.5	12	1	2	-11	-12	1	15	11	1	15	1	15	1	-3	1	11	15	-11	1	1	20	25
	galM	other modeled		0.660931	0	0.339069	rep	n/a	AAGCAAAAACAGGTATTAAAGAGACTTTTTACGTTTGTAAACCATCACAAGGAGCAGGACAGTGCTGAACGAAACTCCCGCACTGGCACCCGATGGTCAGCCGTACCGACTGTTAACTTTGCGTAACAACGCAGGGATGGTAGTCACGCTGATGGACTGGG	161	62	120.163	0.0702802	3.63424e+06	234.005	26940.1	17727.7	39795.9	0.0702802	0.0702802	1.44406e+06	0.0702802	239.437	158.696	245.437	93.149	0.0702802	10	0	5	-61	-13	-44	-61	-7	-44	-61	-61	-13	-61	-43	-61	-42	-44	-55	-44	7	7	-13
	glgB	other modeled		1	0	0	rep	n/a	GTGGCTGAATACATGAGTATTCACAGCCTTACCTGAAGTGAGGACGACGCAGAGAGGATGCACAGAGTGCTGCGCCGTTCAGGTCAAAAAAATGTCACAACCAGAAGTCAAAAATCCAATTGGATGGGGTGACACAATAAAACAGGAAGACAAGCATGTCCGATCGTATCGATAGAGACGTGATTAACGCGCTAATTGCAGGCCATTTTGCGGATCCTTTTTCCGTACTGGGAATGCATAAAACCACCGCGGGAC	255	156	111.694	3614.8	702.598	2451.46	2395.84	2337.27	4054.33	176.304	4343.3	4252.41	8701.26	2038.73	4444.14	172.614	3374.29	344.308	15	0	0	-51	-20	-68	-69	-70	-46	-13	-43	-44	-76	-20	-42	-13	-54	-51	-13	-9	-13	-13
	glnH	other modeled		0.853322	0	0.146678	rep	n/a	GTCACGCAGGGGATCGTCCCGTGGATAGAAAAAAGGAAATGCTATGAAGTCTGTATTAAAAGTTTCACTGGCTGCACTGACCCTGGCTTTTGCGGTTTCTTCTCATGCCGCGGATAAAAAATTAGTTGTCGCGACGGATACCG	143	44	197.213	2.22795	1038.1	13879.5	102885	0.478034	2902.5	2766.04	122788	94752.5	2.22795	2.22795	5328.76	8161.63	0.135579	0.21264	12	0	3	77	-11	-11	-11	33	-11	-11	-11	-11	76	75	-31	-40	74	73	91	91	33	1
	gmk	other modeled		0.923225	0.0391274	0.0376472	rep	n/a	ATGTAGGCTTTATTTCGCTAATCACATACGAAAGATACTCATGGCTCAAGGCACGCTTTATATTGTTTCTGCCCCCAGTGGCGCGGGTAAATCCAGCCTGATTCAGGCTTTATTAAAAACCCAACCGTTGTATGACACCC	140	41	311.124	25909.4	470.1	303.413	316.579	33144	128.972	83.3911	81.5864	7455.5	6374.12	364.561	0.955993	134.465	0.535605	87.0995	13	1	1	-10	-21	-40	-37	-10	-21	-40	-37	-9	-13	-10	-40	-21	-37	-40	8	-10	-10	-10
	gpt	other modeled		0.339935	0.660065	0	noI	n/a	GCGCAACCTATTTTCCCCTCGAACACTTTTTAAGCCGTAGATAAACAGGCTGGGACACTTCACATGAGCGAAAAATACATCGTCACCTGGGACATGTTGCAGATCCATGCACGTAAACTCGCAAGCCGACTGATGCCTTCTGAACAATGGAAAGGCATTATTG	163	64	965.07	1	1	117.757	1	53.8195	1	1	104.802	1	4094.35	1	1	122.957	1	31.0263	6	9	0	60	60	-21	48	-1	60	44	-26	40	-1	48	62	-25	60	-1	84	80	-1	60
	gstB	other modeled	not determined	0.23754	0.76246	0	noI	n/a	CTGTTCAGCCTGTGGCTGCCTGTCGGAAAAGGGGTGAGTATGATTACGCTGTGGGGTCGGAATAATTCAACTAACGTAAAAAAAGTATTGCTGACGCTCGAAGAACTGGAACTACCTTATGAGCAAATTCTCGCGGGCC	139	40	9952.09	292521	1	1	109327	1	1	1	1	1	1	1	1	1	1	8593.77	3	12	0	-11	67	62	-11	41	67	40	67	39	44	41	62	40	39	-11	-1	82	82	1
	hcaT	other modeled		0.311155	0.688845	0	noI	n/a	CCTGACGGGAGGGACTCATGGTTTTGCAATCCACGCGCTGGTTGGCGCTCGGCTATTTCACATACTTTTTTAGTTACGGCATTTTTCTACCTTTCTGGAGCGTCTGGCTTAAAGGGA	117	18	2199.13	1	1	669866	1	1	56.6013	3419.78	1	218949	1	380.955	1	1	1	410109	6	9	0	59	78	-13	54	59	1	1	58	-8	79	1	55	60	59	-12	95	95	1	95
	hdeA	other modeled		0.746299	0.253701	0	rep	n/a	GTCGAAATTGATTCGTGACGGCTCTTTCACTTTATAGTTGAGGATATTACGATGAAAAAAGTATTAGGCGTTATTCTTGGTGGTCTGCTTCTTCTGCCAGTTGTGAGCAATGCAGCGGATGCGCAAAAAGCAGCTGATAACAAAAAACCGG	151	52	4709.29	256.044	2.82496e+06	17618.7	1	1	156.077	250.686	16956.2	249.157	1	533.655	233.621	10392.8	1	177.354	11	4	0	8	-12	-4	77	77	4	8	-45	-45	14	8	-34	-3	14	8	58	8	8	91
	hdeB	other modeled		1	0	0	rep	n/a	ACATCGTACTTCCTTGCATATTGAACAGGCCGGAATATCTTCTTTAAAAGCAGCTATTCCTCCTGTTCATATATAATCTCTATATTGAATGGGTTACAAAatgAATATTTCATCTCTCCGTAAAGCGTTTATTTTTATGGGCGCTGTAGCGGCTTTGTCACTGGTGAACGCACAATCTGCGTTGGCAGCCAATGAATCCG	200	101	21459.2	893.813	228066	152.12	121957	347.53	454.456	82821.1	71327.6	326.777	613.543	49.2307	48.2004	44208.4	543.118	126.204	15	0	0	-17	-12	-17	-13	-16	-26	-12	-11	-53	-1	-17	-17	-13	-30	-16	-1	-1	1	-1
	hipB	other modeled		0.201235	0.748362	0.0504027	noI	n/a	ATATCCCCTTAAGCGGATAAACTTGCTGTGGACGTATGACATGATGAGCTTTCAGAAGATCTATAGCCCAACGCAATTGGCGAATGCAATGAAACTGGTTCGCCAGCAAAATGGCTGGACGCAGAGCGAGCTGGCGAAAA	140	41	216.717	1	1	1	1	1	1	87.9352	1	82.2325	1	0.098941	130.132	1	121.474	1	4	10	1	48	48	70	31	48	43	3	31	-1	49	30	3	44	-1	35	70	79	85	48
	hyfR	other modeled		0.940264	0.0329523	0.0267835	rep	n/a	AATTCATTCATCTGTTGGATGAAATTGTGCAGGAACCGGCCATCTATCTGATGGCCAGAAAAATTGCGTGAGAAGGATTTCTCATTAATAAGGACTGTTGATGGCTATGTCAGACGAGGCGATGTTTGCCCCGCCACAAGGAATAACAATTGAAGCGGTAAACGGAATGCTCGCGGAGCGGTTAGCACAGAAACACGGCA	200	101	85.0329	57535.9	539.217	41800.5	771942	58977.7	1	5.52991	25815.1	0.0327012	24097.5	6093.56	7635.51	2420.46	12995.2	27765.9	13	1	1	-28	-11	-42	-11	-27	-42	-28	-11	-28	-11	-71	-11	-28	-38	-11	-11	38	-11	7
	ldcC	other modeled		0.617122	0	0.382878	heterogeneous	n/a	AATTCGCAAAAGTTCTGAAAAAGGGTCACTTCGGTGGCCCTTTTTTATCGCCACGGTTTGAGCAGGCTATGATTAAGGAAGGATTTTCCAGGAGGAACACATGAACATCATTGCCATTATGGGACCGCATGGCGTCTTTTATAAAGATGAGCCCATCAAAGAACTGGAGTCGGCGCTGGTGGCGCAAGGCTTTCAGATTA	200	101	181.297	15727.2	23538.6	110.267	165.034	92.9768	139.157	0.339559	0.339559	0.339559	0.247798	0.339559	0.406533	0.138042	0.110226	0.226469	6	0	9	-22	-26	-22	-26	-22	-26	-91	-92	-91	-22	-92	-26	-22	-22	-26	-12	-12	1	1
	ldtA	other modeled		0.964963	0	0.0350373	rep	n/a	GATAGCTTTCGCGACATAGGAAAGGGACATGATGCGTCGTGTAAATATTCTTTGCTCATTTGCTCTGCTTTTTGCCAGCCATACTAGCCTGGCGGTAACTTATCCATTACCTCCAGAGGGTAGCCGTTTAG	131	32	109.702	803.342	10124.4	81.0178	3035.25	418.12	350.179	2.35158	1.64058	2.35158	566.272	38.5381	358.309	0.226543	25.3383	422.496	14	0	1	-10	-10	1	-10	-10	-30	12	12	12	-22	1	-29	-15	2	-10	12	1	12	2
	lon	other modeled		0.940805	0.0591949	0	rep	n/a	ATGTTAATAGATGGCGTGAAGCACAGTCGTGTCATCTGATTACCTGGCGGAAATTAAACTAAGAGAGAGCTCTATGAATCCTGAGCGTTCTGAACGCATTGAAATCCCCGTATTGCCGCTGCGCGATGTGGTGGTTTATCCGCACATGGTCATCCCCTTATTTGTCGGGCGGG	173	74	21.8658	499.543	402.319	271.968	271.482	218.642	218.251	1	84.9786	1.7161	436.059	71.5252	2.57306	166.842	144.449	368.347	14	1	0	1	-1	1	1	-1	-1	-73	-55	20	-17	-55	-55	4	-22	-17	20	20	21	25
	maeA	other modeled		0.162751	0.0712414	0.766007	act	n/a	GTAAAGCAAAGACGATAAAAGCCCCCCAGGGATGGATATTCAAAAAAGAGTGAGTGACATGGAACCAAAAACAAAAAAACAGCGTTCGCTTTATATCCCTTACGCTGGCCCTGTACTGCTGGAATTTCCGTTGTTGAATAAAGGCAGTGCCTTCAGCA	158	59	31.2572	0.213277	0.213277	0.213277	0.213277	136.32	0.213277	24.0749	0.213277	0.126937	0.213277	1	0.0243706	139.485	1	0.0243706	3	2	10	-51	-51	-55	-55	-14	-50	-27	-56	-27	-56	-51	-51	-13	-55	-55	-41	-40	-41	-40
	mdtA	other modeled		1	0	0	rep	n/a	ATTCCGCGAAACGTTTCAGGAAGAGAAACTCTTAACGATGAAAGGTAGTTATAAATCCCGTTGGGTAATCGTAATCGTGGTGGTTATCGCCGCCATCGCCGCATTCTGGTTCTGGCAAGGCCGCAATGACTCCCGGA	137	38	30.6685	484.238	131.606	4107.21	546.044	278.255	271.942	495.48	559.727	30.192	474.104	242.814	17.9392	64.2802	5039.83	77.276	15	0	0	-4	-4	-4	-4	-4	-4	-4	-4	-28	-4	-4	-21	5	-16	-20	31	80	10	14
	mdtE	other modeled		0.709773	0	0.290227	rep	n/a	CTATGCCGCTGGTCTGTAAATCCCTCATATCTCTCCTCGCGCGCAATTTAAAGAACCGTTATTTCTCAAGAATTTTCAGGGACTAAAatgAACAGAAGAAGAAAGCTGTTAATACCGTTGTTATTCTGCGGCGCGATGCTCACCGCCTGCGATGACAAATCGGCGGAAAACGCCGCCGCCATGACGC	187	88	2516.93	3844.84	242774	2987.04	2607.47	398.301	164.358	2548.31	160.628	0.572321	0.572321	0.572321	0.572321	243.227	0.629049	93221.8	10	0	5	-20	-10	-10	-37	-1	-37	-38	-38	-37	-38	-37	-38	-20	-20	-11	-10	9	12	-10
	mlaA	other modeled		0.783632	0.0515656	0.164802	rep	n/a	AGCAAATCAGGGCGTCTGGACATCAGTTGACGTGCTGTTACAATCGCCCACACCTAAACAGGCGGATACGGTATCGTTCCGTCATGGATGGCAAACTGCATAAGCCATAAAAAAACAGGGAGACATTTATGAAGCTTCGCCTGTCGGCGCTTGCTCTGGGAACTACGCTTCTGGTGGGGTGTGCGAGTTCCGGTACAGATCAGCAAGGGCGTTCTGACCCGTTAGAAG	228	129	215.135	2.11744	14411.9	2.59632	2.59632	2.06385	2.59632	2279.65	4.66065	2.11744	0.815554	0.268708	0.268708	0.268708	3757.34	0.268708	10	1	4	-61	-27	-61	-61	-73	-61	-27	-73	-61	-28	-45	-45	-45	-20	-45	-27	-12	-20	-19
	nhaA	other modeled		0.506662	0.448394	0.0449436	heterogeneous	n/a	GGTCACTCGTGAGCGCTTACAGCCGTCAAAAACGCATCTCACCGCTGATGGCGCAAATTCTTCAATAGCTCGTAAAAAACGAATTATTCCTACACTATAATCTGATTTTAACGATGATTCGTGCGGGGTAAAATAGTAAAAACGATCTATTCACCTGAAAGAGAAATAAAAAGTGAAACATCTGCATCGATTCTTTAGCAGTGATGCCTCGGGAGGCATTATTCTTATCATTGCCGCTATCCTGGCGATGATTATGGCCAACAGCGGCGCAA	272	173	170.022	1	2414.6	1.35876	1	120.451	117.718	109.886	1	776.504	0.853572	1	1	1	0.726881	593.568	7	7	1	-95	-32	-63	-63	-32	-32	-32	-91	-32	-63	-99	-94	-63	-42	-32	-63	-15	-32	-42
	NlpA	other modeled		1	0	0	rep	n/a	AATCATTAATAAAAGGATAAAAAAATGAAACTGACAACACATCATCTACGGACAGGGGCCGCATTATTGCTGGCCGGAATTCTGCTGGCAGGTTGCGACCAGAGTAGCAGCGATGCAAAACACA	124	25	10580.2	9.02137e+06	3.27607e+06	2.91566e+06	116210	1.06742e+06	1.11141e+06	953416	931784	62536.6	68549.2	546919	521444	559.727	415259	476.658	15	0	0	-12	-12	-12	-24	-12	-13	-12	-12	-12	-12	-12	-12	-17	-12	-24	-1	1	6	-12
	nuoC	other modeled		0.630286	0.193762	0.175952	rep	n/a	GCCTGTCGGCAAAGGGATTTTTCTTCGCTTATTCCTAAATCTATTTCGCGAAGCTTACTGCGCCGACAGTCACCACGGACCATTTGCAATGGTGAACAATATGACCGACTTAACCGCGCAAGAACCCGCCTGGCAGACCCGCGATCATCTTGATGATCCGGTGATTGGCGAACTGCGCAACCGTTTTGGGCCGGATGCCT	200	101	564.696	156.358	51.4701	207.982	0.369872	56.98	0.410209	56.3989	1	1	20.4238	1	1	92.3975	372.867	0.410209	8	4	3	-1	-26	4	-26	-26	-89	-3	-89	-89	-26	80	-89	1	-6	-88	20	-1	20	20
	nuoG	other modeled		1	0	0	rep	n/a	CATTTGATTAATGGGATTCAGCCGAACCTGCTGAAAGAGCGCTGGTAACCGAATTTCGATTAACGCTCAGTCTCTGACTGAGAAAACTGGAAGCATGCTAATGGCTACAATTCATGTAGACGGCAAAGAATACGAGGTCAACGGAGCGGACAACCTGCTGGAAGCTTGTCTGTCTCTGGGCCTTGATATTCCTTACTTTT	200	101	252.669	12.9316	14.8009	12.9316	2.57306	2.945	12.9316	12740.5	5.83742	14.8009	12.9316	4.72825	1.91356	7.88235	435.635	30.1643	15	0	0	-90	-89	-91	25	26	-90	-14	-53	-89	-91	-90	-90	-100	-39	-53	-53	-53	-53	58
	ompC	other modeled		0.672543	0	0.327457	rep	n/a	TTGCCGACTGATTAATGAGGGTTAATCAGTATGCAGTGGCATAAAAAAGCAAATAAAGGCATATAACAGAGGGTTAATAACATGAAAGTTAAAGTACTGTCCCTCCTGGTCCCAGCTCTGCTGGTAGCAGGCGCAGCAAACGCTGCTGAAGTTTACAACAAAGACGGCAACAAATTAGATC	181	82	1910.98	3.08056	0.157996	11.0574	3.08056	12724.9	26.0747	0.157996	0.157996	259.045	0.157996	368.016	3.08056	420.614	0.157996	3.08056	10	0	5	68	-36	-26	79	1	-26	-38	-39	-26	-35	11	67	-26	-65	79	79	-26	11	92
	oppA	other modeled		1	0	0	rep	n/a	CTGACAGCAGAAAGTCTCCGAGCCTGTGCAGGGTCCCAATCCGGGATTACACATGCTGGTTAATACCAGTAATTATAATGAGGGAGTCCAAAAAACAATGACCAACATCACCAAGAGAAGTTTAGTAGCAGCTGGCGTTCTGGCTGCGCTAATGGCAGGGAATGTCGCGCTGGCAGCTGATGTACCCGCAGGCGTCA	197	98	8572.88	704444	668.928	334483	1258.55	559.727	196430	187956	183361	1258.55	546.044	1258.55	572.722	1258.55	1.31	533.655	15	0	0	-17	-21	-18	-17	-1	-17	-17	-17	-17	-1	-17	-1	-17	-21	-1	-1	-1	-1	16
	osmE	other modeled	not determined	1	0	0	rep	n/a	ACACGCTGATAAACAAGAGGACGGAATATGAACAAGAATATGGCAGGAATTCTGAGTGCAGCGGCGGTATTAACCATGCTGGCGGGTTGTACGGCTTATGATCGTACCAAAGACCAGTTTGTACAGC	127	28	418.488	663.568	8491.36	208.146	595689	40307.2	371.87	345589	13.5415	96.7735	7.57765	6464.41	19842.5	648.512	119.301	16484.6	15	0	0	-7	-11	7	-11	-7	-11	-11	64	1	-13	-11	-7	-7	6	-7	17	17	17	7
	pntA	other modeled		1	0	0	rep	n/a	CGTACATGAGCAGCTTGTGTGGCTCCTGACACAGGCAAACCATCATCAATAAAACCGATGGAAGGGAATATCATGCGAATTGGCATACCAAGAGAACGGTTAACCAATGAAACCCGTGTTGCAGCAACGCCAAAAACAGTGGAACAGCTGCTGAAACTGGGTTTTACCGTCG	172	73	609.924	5976.24	2030.25	5830.15	8225.94	12245.6	1984.18	6550.83	118444	2673.95	4160.07	99692.7	40165.4	2121.78	8828.12	74477.1	15	0	0	-11	-10	-11	-25	-11	-10	-35	-11	-25	-10	-11	-10	-35	-22	-11	18	18	19	-11
	potD	other modeled		0.89279	0.10721	0	rep	n/a	GTAACACAGGGGACGTTAAATGAAAAAATGGTCACGCCACCTGCTCGCGGCGGGTGCTCTGGCACTGGGCATGAGCGCCGCTCACGCCGATGACAACAACACGCTGTATTTCTACAACT	119	20	28.0261	2529.56	337.36	177.426	1627.5	87.2608	158.761	77.941	1	37.1403	33.1735	199.358	76.6232	75.8989	101.459	1	13	2	0	-2	-18	-1	-1	-1	9	9	45	-1	9	-18	4	-1	8	76	9	-1	45	10
	ppc	other modeled	not determined	0.744978	0	0.255022	rep	n/a	GACGACGAAAAGCAAAGCCCGAGCATATTCGCGCCAATGCGACGTGAAGGATACAGGGCTATCAAACGATAAGATGGGGTGTCTGGGGTAATATGAACGAACAATATTCCGCATTGCGTAGTAATGTCAGTATGCTCGGCAAAGTGCTGGGAGAAACCATCAAGGATGCGTTGGGAGAACACATTCTTGAAC	192	93	89.0513	396.708	34.9944	144.063	0.0896142	0.697651	282.68	159.551	0.697651	2.11748	0.697651	12.731	0.0896142	78.2556	154.115	21.8063	10	0	5	-28	-19	-28	-46	-88	-27	4	-89	-38	-92	-19	-46	-28	-38	4	4	4	5	-28
	pqqL	other modeled		0.779249	0.108263	0.112489	rep	n/a	TGGCGACCTACGCCAGTGGCCGTACTTTCTGGCTTGATGTCAGCATGAAATTTTAATAGTTCGGATTTTACTTAACCGGGTAAATTCGCCCGGTTTTCGCATGGAGATAATTATGAGAAACCTCTGTTTCTTACTGACGTTAGTGGCAACTCTGTTGCTCCCCGGGCGGCTGATTGCCGCCGCCTTACCGCAGGATGAAA	200	101	1.62006	29.9027	229.195	0.835255	50.8936	0.0603086	11.8846	191.597	111.256	163.262	1289.16	108.537	0.465298	265.639	260.08	10.6127	12	1	2	9	-40	73	1	19	18	1	-56	9	-4	-57	-56	-18	-19	-4	91	1	91	91
	proB	other modeled		0.122944	0.278808	0.598248	act	n/a	AAATGTGGTAATTTATTAAATCTGTAATAAAAGCGTAAACAACTGCCGCTAGGCTTGCTGATCCCGCGCAACAAAACGCCATGCTTTGCTCGCAGATGGTTGGCAACCGACGACAGTCCTGCTAAAACGTTCGTTTGATATCATTTTTCCTAAAATTGAATGGCAGAGAATCATGAGTGACAGCCAGACGCTGGTGGTAAAACTCGGCACCAGTGTGCTAACAGGCGGATCGCGCCGTCTGAACCGTGCCCATATCGTTGAACTTGTTCGCC	272	173	71.1929	0.260726	1	1	2.13278	0.688295	0.260726	0.780731	0.239358	0.239358	0.249252	0.260726	1	0.260726	1	30.7294	2	4	9	-171	-135	-136	-171	-98	-168	-47	-171	-171	-147	-170	-135	-171	-136	-18	-147	-98	-98	-98
	purE	other modeled		0.0746384	0.0859627	0.839399	act	n/a	CTCTAAAGCCGAGAGTTGTGCACCACAGGAGTTTTAAGACGCATGTCTTCCCGCAATAATCCGGCGCGTGTCGCCATCGTGATGGGGTCCAAAAGCGACTGGGCTACCATGCAGTTCGCCGCCGAAATCTTCGAAATCCTGA	142	43	1252.15	0.897618	0.291381	0.798498	1772.53	0.798498	0.131967	0.18247	0.523057	0.291381	0.486717	0.798498	0.582717	0.598666	0.582717	0.598666	1	1	13	13	13	34	-17	34	-37	-38	-37	13	-38	34	-37	-38	-37	-38	50	51	50	-7
	purK	other modeled		0.244709	0.444471	0.31082	heterogeneous	n/a	TTCTTGCGACTCATGATAAAGAACTGCACCAGCGTCTGAATGACTGGCGCAAAGCCCAGACCGACGAAGTGCTGGAAAACCCGGACCCGCGAGGTGCGGCATGAAACAGGTTTGCGTCCTCGGTAACGGGCAGTTAGGCCGTATGCTGCGTCAGGCAGGCGAACCGTTAGGCATTGCTGTCTGGCCAGTCGGGCTGGACG	200	101	6.7107	1	1	0.509122	0.943173	0.197867	0.197867	1.92184	1.92184	4.98972	4.98972	0.274823	3.82338	0.9873	0.9873	0.250039	5	5	5	-82	-83	-62	-62	-62	-62	-82	-83	-82	-83	-62	-88	-82	-83	-49	-62	-62	-50	-49
	purL	other modeled		0.886415	0	0.113585	rep	n/a	GTTTCCCCCCCTTGGGTACACCGAAAGCTTAGAAGACGAGAGACTTATGATGGAAATTCTGCGTGGTTCGCCTGCACTGTCGGCATTCCGAATCAACAAACTGCTGGCACGTTTTCAGGCTGCCAGGCTCCCGGTTCACAATATTT	146	47	1882.53	35116.6	0.491682	157.111	169.722	61029.6	150.805	180.467	157.604	653.393	223.592	14066.9	81.5258	203.98	353.192	383.146	14	0	1	-8	-27	-22	-23	-12	-17	-14	-15	-27	4	-7	-14	4	-22	-23	4	-14	4	4
	rbbA	other modeled		0.781164	0.109373	0.109463	rep	n/a	AGCATCTGGAATATGTCAAAACCGGTTTGCCGGGCGTAGCGTGGGTGCGGGTGAATGAAGAACTTCCGTGGCCTGACGACCTCGTGGTGAGGTTGCCGCAATGACGCATCTGGAACTGGTTCCCGTCCCGCCTGTCGCGCAACTGGCGGGCGTGAGCCAGCATTATGGAAAAACCGTTGCGCTGAACAATATCACTCTCG	200	101	35.7232	41.2185	38.4761	40.3559	1	11.3155	37.6031	0.42475	0.235907	56.685	99.926	1	19.4006	1.21756	1.21756	152.278	11	2	2	-43	-46	-44	65	10	-47	-84	-67	-43	4	70	4	-43	-43	-43	4	4	4	85
	ribB	other modeled		0.413396	0.586604	0	heterogeneous	n/a	CTGTCGGGCATGGACCCGCTCACGTTATTTTGGCTATATGCCGCCACTCCTAAGACTGCCCTGATTCTGGTAACCATAATTTTAGTGAGGTTTTTTTACCATGAATCAGACGCTACTTTCCTCTTTTGGTACGCCTTTCGAACGTGTTGAAAATGCACTGGCTGCGCTGCGTGAAGGACGCGGTGTAATGGTGCTTGATG	200	101	95.2704	1	1	1	1.51496	1	1605.58	3.34501	1	1.51496	1	1	10.3045	301.759	23.2386	407.134	8	7	0	74	50	47	-91	49	-91	-91	74	-91	74	52	-91	-17	53	-91	88	74	74	-49
	scpA	other modeled		0.74933	0.0324584	0.218212	rep	n/a	CGACGTCTGAATGCATTTTTTTTGCTGGCGACAAACCCACGTAAAAAGCTCACCGTAGGCGCAAATACCCTCATTTTGATTGCGTTTTACGGAGCAAATAATGTCTAACGTGCAGGAGTGGCAACAGCTTGCCAACAAGGAATTGAGCCGTCGGGAGAAAACTGTCGACTCGCTGGTTCATCAAACCGCGGAAGGGATCG	200	101	23.1833	176.239	150.083	0.35519	38.0567	37.1264	57.165	153.767	0.554572	2.6915	1.14023	0.582717	1.87773	9.87745	0.554572	1.7951	10	1	4	7	-1	13	-4	-5	1	-1	37	37	-62	37	37	-8	37	37	37	37	37	37
	skp	other modeled		1	0	0	rep	n/a	TGCAAATGGGATGGTAAGGAGTTTATTGTGAAAAAGTGGTTATTAGCTGCAGGTCTCGGTTTAGCACTGGCAACTTCTGCTCAGGCGGCTGACAAAATTGCAATCGTCAACATGGGCAGCCTGTTCC	127	28	3761.72	350334	2.95495e+06	8367.87	98472.1	250533	19015	1.73445e+06	11600.9	2.15546e+06	11317.3	86192.4	20370.4	358467	37671.9	11060.5	15	0	0	-12	-12	-12	-12	-12	-22	-12	-24	-12	-25	-12	-23	-12	-12	-26	29	6	23	35
	slp	other modeled		0.875279	0.124721	0	rep	n/a	AATATTTGTTGATAAGGATAGTAACATGAACATGACAAAAGGTGCACTCATCCTCAGCCTTTCATTTTTGCTTGCCGCATGTAGTTCAATTCCGCAAAATATCAAAGGCAATAACCAACCTGATA	125	26	2160.67	7419.61	205.099	165.181	0.922186	68.5006	10375.1	59.7962	246722	1	210.238	88.4113	208036	82.2325	43.1504	165373	13	2	0	-12	1	-1	14	4	-12	-3	-12	54	1	1	-12	6	3	-12	14	14	14	54
tamA	tam	other modeled		0.21098	0.300376	0.488645	heterogeneous	n/a	GTCGCGAAACTGGAATCTTTAATGACCGGGCCGCGTAAAAAACGTCTGTTCAATGGTTTGATGCCGTGAGGCGAATTTATCAATTTTATCTACAATTGGGGTAACGCGCTGACGGGAGTAAAAAAATGTCTGACTGGAACCCCTCTTTATATCTACACTTTTCCGCTGAACGATCGCGTCCGGCGGTGGAGCTGCTTGCCAGAGTGCCGCTGGAAAATGTCGAAT	225	126	30.0131	0.425247	1	1	0.425247	0.556672	0.66695	0.425247	17.4483	0.0754731	292.197	1.64058	212.499	0.482356	1	8405.72	5	3	7	-105	-105	-105	-105	-85	-105	-105	-23	-85	-23	76	-85	-85	-105	-10	-85	-89	-88	-84
	tgt	other modeled		1	0	0	rep	n/a	GCAATTAATGAGCGCGTCGGGGAGTAATTCCGCGGCGCTGGTTTAAAACGTTGGACTGTTTTTCTGACGTAGTGGAGAAAAAATGAAATTTGAACTGGACACCACCGACGGTCGCGCACGCCGTGGCCGCCTGGTCTTTGATCGTGGCGTAGTGGAAACGCCTTGTTTTATGCCTGTTGGCA	182	83	3833.71	665625	418.721	477.936	222.615	741.199	160572	242155	3267.43	716.938	6665.62	13997.3	152.057	182.04	4448.82	195.463	15	0	0	-11	-32	-1	-76	-1	-12	-11	-76	-1	-1	-64	-32	1	-11	-1	-1	-1	13	-1
	topA	other modeled		0.580205	0.241987	0.177809	rep	n/a	GTATCGGATTTTATCAGGTACAGTGTGACGCTTTCGTCAATCTGGCAATAGATTTGCTTGACATTCGACCAAAATTCCGTCGTGCTATAGCGCCTGTAGGCCAAGACCTGTTAACTCAGTCACCTGAATTTTCGTGAACAGAGTCACGACAAGGGGTTGATATCCGCAGAGAGCGAGTCCATATCGGTAACTCGTTGCCAGTGGAAGGTTTATCAACGTGCGACGCATTCCTGGAAGAATCAAATTAGGTAAGGTGAATATGGGTAAAGCTCTTGTCATCGTTGAGTCCCCGGCAAAAGCCAAAACGATCAACAAGTATCTGGGTAGTGACTACGTGGTGAAATCCAGCGTCGGTCACA	359	260	407.572	6.4733	1	0.66695	199.185	0.835255	18.1826	10.3549	0.660974	6.4733	192.575	17.6108	10.0113	1	0.388643	1	8	4	3	45	-122	-25	-25	-37	-25	-25	-26	43	-26	-26	-26	-121	-55	-38	55	-109	-14	-13
	uxuA	other modeled		1	0	0	rep	n/a	GCCATCTCATCCGATGCAACGCCACGGCTGCGGTCTGGTTGTTCATCCGGATACCTAAACAACTCCAGGGTTCCGCGTCTCTTTGCTGTGGAACCCACTATGTGAAAGAGGAAAAATCATGGAACAGACCTGGCGCTGGTACGGCCCAAACGATCCGGTTTCTTTAGCTGATGTCCGTCAGGCGGGCGCAACTGGCGTGGTTACCGCGCTGCACCATA	218	119	514.419	80.1697	505.801	50586.5	56.3166	39.1636	2453.32	13.9623	27.2646	120.471	113997	90.2995	98.0765	315.749	84.2916	117.738	15	0	0	1	-14	-11	6	-62	-7	-4	-7	-19	-11	-4	-22	-15	-7	-20	31	1	1	31
	yadM	other modeled		0.95735	0	0.0426498	rep	n/a	CTTGCGCATTATCAACAAAGCCCAGAAGCAGAAAAAATAGCACAATCTATTATTCTGAATGGAATTCGGTGTCAGATTCAGTAACTACAAGGGACGTCAAATGATAAAAACAACGCCACATAAAATAGTGATACTGATGGGAATATTATTATCACCCTCAGTATTTGCAACGGATATTAATGTAGAGTTTACAGCCACTG	200	101	5495.17	616546	429.708	491658	131.606	435.82	7158.13	471.022	381.122	571.948	8121.39	426.699	5708.17	371.805	6208.08	0.763359	14	0	1	-12	-22	-11	-84	-1	-12	-18	-1	-15	-22	-1	-11	-1	-22	12	-1	-1	-1	-1
	yajI	other modeled		0.949321	0	0.0506794	rep	n/a	AGTGTCCACGGCGAAACAGAATGGGCAATGCATACGGCGTCCTGACCAGGTGGTTAACGGAAATCTATTTTACCCTGAACTGACGATACAACAAAGGCGCAACGCTTTTGAGATAAAGGATCGATGCTTTCGCTGCTTTTACCCTCTACCATTAGGCTAATTGCGACGAGAAAGGGACGACCTATGAATACTAACGTTTTTCGACTGCTCCTGCTGGGAAGCCTGTTCAGCCTTAGCGCCTGTGTGCAGCAAAGTGAAGTGCGACAGATGAAACACAGCGTCA	283	184	4.97768	6.44424	6.44424	235704	6.44424	2.21308	188299	2.21308	3.47096	6.44424	0.363273	9.25598	4.18308	156285	6.44424	6.44424	14	0	1	69	69	-12	69	-127	-11	-127	-170	70	-127	-102	10	-12	70	69	81	85	1	84
	ybhg	other modeled		0.771059	0.184814	0.0441272	rep	n/a	GCTGGACCGCGTTCGATGAAGAAAAGACCGAACTGATCAACCAGACGGTGACCTGTCATATCGACCTGATTTTGCAAGGATTATCGCAAAGGAGTTTGTAGTGATGAAAAAACCTGTCGTGATCGGATTGGCGGTAGTGGTACTTGCCGCCGTGGTTGCCGGAGGCTACTGGTGGTATCAAAGCCGCCAGGATAACGGCC	200	101	215.188	1.5087	0.829188	3.01717	67.7873	2.03617	9.12877	1.37265	3.08056	2.20183	6602.49	55.2358	21.2005	0.761232	30.0044	0.461129	12	1	2	-78	-82	-77	-25	-85	-25	-83	-86	-74	-25	-25	-25	-79	-25	-41	-25	-25	-25	7
	ybiT	other modeled		0.345762	0.431683	0.222555	heterogeneous	n/a	TTTTCAGGATACGCCTGTGTTAGTTTCCAGTAACGTCACCATGCAGTTCGGCAGTAAGCCGTTGTTTGAAAACATTTCCGTCAAATTTGGCGGCGGCAACCGTTACGGCCTGATTG	116	17	8.36444	38.9047	0.425247	1	1	1	1	1	5200.53	1809.5	92.9421	1843.87	1	0.425247	0.425247	0.425247	5	6	4	5	16	54	54	54	37	25	-12	-12	-7	-12	54	12	16	16	16	54	78	67
	ybjP	other modeled		0.911189	0.0888108	0	rep	n/a	GGATATCATTATTATCGTAGAACGCTTTCAGAGCGATCGCTTATAAGGAAATCATTATGCGCTACAGCAAATTGACAATGCTTATCCCCTGCGCACTGCTCCTCAGTGCCTGCACCACAGTCACTCCAGCTTATAAAGATAACGGCACACGCAGTG	156	57	1313.35	13109.2	49451.4	91788	54205.9	25331.1	50508.4	20208.9	12834.8	1	91634	1	70011.7	11163.6	19850.2	15751.1	13	2	0	-12	-43	-36	-39	-12	-42	-12	-12	61	-35	62	-29	-12	-12	-12	79	-12	-12	-12
	ycaK	other modeled		0.62227	0.162339	0.21539	rep	n/a	AGTCAGACATATTCATCCGCATTAGTGAAAATCCTTCATTAACTCATCCTGAATCATCACGTTTACAGGATTATGCCGCCTGCGTAAAGTGCGCTCCAGAACTTAACGTGGAGGTAAAATTATGCAGTCTGAACGTATTTATTTGGTATGGGCCCATCCTCGTCATGATTCATTGACCGCACATATTGCTGATGCGATCCATCAGCGGGCAATGGAGCGGA	221	122	31.5874	122.235	0.590638	1.09418	39.5778	149.34	38.6798	126.557	152.807	0.809352	1.49936	0.582717	0.809352	88.2416	2.14916	0.582717	9	3	3	-17	-17	-56	-17	-22	-17	-56	-21	-22	-56	-118	-21	11	-105	-119	11	12	-17	7
	ydcJ	other modeled		0.8596	0	0.1404	rep	n/a	ATTAAAGCAATTATGTTACAGCAAAATGGATAATATTGATGTTTTCGCGGCGAGATCACAGTTTGTAAATTCTTCCCGCAAGAGTGAATGCGGTTACCTACACTCCAGATTACTGACCACTGGAGGCAGACACTatgGCGAACAGCATCACGGCGGATGAGATTCGGGAACAGTTTTCGCAGGCAATGTCAGCCATGTACCAGCAAGAAGTTCCGCAATATGGCACGCTGCTGG	234	135	42.1122	4.61888	4.61888	4.61888	4.61888	0.486717	0.486717	4.61888	4.61888	3.31504	4.61888	2.8154	1.68776	4.61888	0.486717	3.31504	12	0	3	-130	-131	-130	-126	-122	-123	-131	-129	-130	-126	-134	-130	-130	-122	-130	-109	-109	-110	-109
	ydgA	other modeled		0.767797	0.232203	0	rep	n/a	AGGCTTATAACACCTTCAGGCGGCCAGTCCGCCTGATTTCATTTTATGGATAATCATTATGAATAAATCGCTGGTAGCGGTAGGCGTCATTGTTGCGCTAGGCGTAGTCTGGACAGGCGGCGCATGGTATACAGGCAAGAAGATTGAAACCCATCTCG	158	59	535.201	12160.1	19662.6	16609.4	8355.02	8165.45	12045.2	1	1	1	1037.36	1096.44	1013.82	3639.01	20076.9	1	11	4	0	-13	-13	-13	-13	-13	-13	79	79	79	-34	-10	-35	-13	-13	71	9	1	-1	7
	yeaG	other modeled		0.923289	0.0767109	0	rep	n/a	ACGTTGTTCTCATCGTCGATAAAATGGCATGAGAGTTGCTGTGTTTTAGCAAGAGACGTCGTTCAGTTTACCTCTTCCGGGAGCCTCTACTATTCATATGAACGGCTCTTAACCTGTGCTAAAAAACGAAAGGACGGCATACCATGAATATATTCGATCACTATCGCCAGCGATATGAAGCTGCCAAGGACGAAGAGTTCACACTGCAGGAGTTTCTTACCACTTGTCGGCAAGATCGCAGTG	243	144	4097.76	478693	6488.04	403635	194.144	1	10253.6	163.408	10510.6	1.23001	132800	1.23001	234233	40821.5	3231.63	17.0352	14	1	0	-14	-14	-14	-19	-19	-14	-19	-14	-19	-14	-19	-14	-33	-15	-19	1	43	-1	1
	yeaY	other modeled		0.806922	0.122611	0.070467	rep	n/a	TATGCCCTGAGAAAAAAAGGAGTCGCACCATGGCGGTTCAAAAGAATGTTATCAAAGGCATACTGGCAGGTACGTTTGCGCTAATGCTGAGCGGTTGTGTCACTGTGCCGGACGCCATTAAAGGCAGCA	129	30	1492.23	26021	31790.8	29729.2	42097.3	41142.2	46144.7	1	1	0.236894	3.08056	1.49936	1	29002.4	0.236894	53944	10	3	2	-13	-13	-13	-28	-29	-24	13	12	-21	-16	-17	-18	-13	-21	-23	12	13	16	-13
	yebF	other modeled		0.79975	0.0847326	0.115517	rep	n/a	ATCCGAAGAGGAAGATGCCTCACACGCGGCCTGAAGCAACTTGCGCTCCTGACAATTTGTACCATGCTTTCTCCTGAATCATTGTGCTATGGAGAAAAACATGAAAAAAAGAGGGGCGTTTTTAGGGCTGTTGTTGGTTTCTGCCTGCGCATCAGTTTTCGCTGCCAATAATGAAACCAGCAAGTCGGTCACTTTCCCAA	200	101	10.535	4.0857	1.73743	1.4512	0.393474	1.4512	0.262427	4.0857	4.0857	0.884565	0.884565	4.0857	12.021	4.0857	6.89444	4.0857	11	2	2	-89	-96	-67	-93	-67	-67	-90	-89	-98	-99	-89	-67	-88	-89	-89	-67	-67	-24	-67
	yebY	other modeled		0.962716	0	0.037284	rep	n/a	GTTTGTGTGGATGACTAAACTCGAATGGGCGATAGGTGCGGTAGTGCTGGTGATCATCAGCCTGCTTGCGACTCTCGAACCTTTTTGATGGATTACGAAAATGATGAAAAAAAGTATTCTGGCGTTTCTGTTACTCACCAGTTCTGCAGCGGCGCTGGCTGCACCGCAGGTGATTACCGTCAGTCGTTTTGAAGTGGGTA	200	101	604.35	164.123	1094.43	6063.66	40434.7	163969	74.3735	27139.9	26524.2	21612.8	71.7127	0.366557	21.7027	29.6977	2752.73	1507.52	14	0	1	-1	-13	-1	-13	-13	-6	-13	-13	-13	-7	12	-3	1	-6	-1	12	12	11	11
	yhbO	other modeled		0.962699	0.0373006	0	rep	n/a	TTGCGCTCCACGGCTCATGCACCAGGCTTAATAGACCATGAGGTAATTATCCCCGATTGTGGGAAATTCGCCTCATCCAATGCAACAACGCGGAGGAAGCATGAGTAAGAAAATTGCCGTTTTAATCACTGATGAATTTGAGGATTCAGAATTTACTTCACCCGCAGACGAGTTCCGTAAAGCCGGACACGAAGTGATTA	200	101	343.555	476.658	498.149	378.229	453.495	546.044	141.239	752726	454.456	250.686	465.844	3.85795	10023.5	3.85795	131.885	1	14	1	0	-17	7	7	-78	7	-70	-8	7	-45	7	-78	-4	-78	-22	24	7	28	40	7
	yhcB	other modeled		0.451014	0.498385	0.0506009	heterogeneous	n/a	GAGATGTTCATGACCTGGGAATATGCGCTAATTGGGTTAGTCGTCGGCATCATTATTGGTGCTGTGGCCATGCGTTTTGGTAATCGTAAACTACGCCAGCAACAGGCGT	109	10	1.13231	46.8888	1.05075	142185	689.577	1	49.0028	1.05075	4.41562	1.05075	1786.38	1.05075	1.05075	1	0.798498	1	6	8	1	7	74	-9	-6	74	7	79	14	75	-7	73	74	79	13	75	23	89	7	7
	yhjG	other modeled		0.956143	0	0.0438565	rep	n/a	CATTTTCCGCCTGGCTGGACTATCTTTAGGACTGGCACAGGAAGAATATGAGGAAGCGAACGATGAGCAAGGCAGGCAAAATAACCGCTGCGATTTCAGGGGCTTTCTTGTTGTTGATTGTCGTGGCGATCATTTTGATTGCAACTT	147	48	12.3783	348.158	119.786	340.258	298.778	6572.36	325.579	5477.41	0.123375	238.257	233.271	303.917	43.2071	217.359	299.691	45.0524	14	0	1	-6	-1	-6	7	-6	-6	-6	-21	8	4	-6	-3	4	3	-21	12	12	13	18
	yiaD	other modeled		0.974689	0	0.0253112	rep	n/a	GGCAGTCAGAACGGAATATCGTGAGGATGAGTTGGCCAAACCGAAGACTCCTGAAAGGTTAGATGTATTGAGCAGTTAAATATTACTTACAAATTTCCGAGTATTCCCAGGAATAATCTTCATGTTCACGCGGCATAATCTCCCGCCACGGAACCCGTGGCAAAGAATAAAAAGGTTATTAAGGATTAACAATGAAGAAACGTGTTTATCTTATTGCCGCCGTAGTGAGTGGCGCTCTGGCGGTATCTGGCTGCACAACTAACCCTTACACCGGCGAACGCGAAGCAGGTA	291	192	289.551	1724.62	1688.53	1789.93	3.12244	61992.2	2.92518e+06	3.20642e+06	1850.87	2566.86	2504.11	2195.33	22552.8	1.1665e+06	12136.2	0.0420744	14	0	1	-29	-30	-20	-30	-11	-11	-11	-26	-29	-30	-23	-11	-11	-84	-84	-11	-11	4	-20
	yihX	other modeled		0.504534	0.211667	0.283799	heterogeneous	n/a	CAAAAATGCTCTATATCTTTGATTTAGGTAATGTGATTGTCGATATCGACTTTAACCGTGTGCTGGGAGCCTGGAGCGATTTAACGCGTATTCCGCTGGCATCGC	105	6	0.000824307	2.25741	1	110.116	90.2922	0.0591567	1	0.0516215	2.20222	0.0776342	0.674332	1	17.0352	0.444822	572.346	88.0849	7	3	5	-4	78	-1	-1	-4	50	-4	-4	-4	-5	78	25	13	-3	-1	25	91	25	20
	yiiS	other modeled		0.721496	0.170726	0.107778	rep	n/a	ATGGTAATCCATAAGATCATTACTTGTTTGTTCTTCCCTTAACGGCGCATTATTCTTAAGTCGTAATCGACAGAGAGGCGAATATACAGAGGTGCCCTATGAAAGATGTCGTAGATAAATGCAGTACTAAAGGATGTGCGATTGATATCGGTACGGTGATTGATAACGACAACTGTACCAGTAAGTTTTCGCGCTTTT	198	99	1070.32	247.645	172.86	676.906	0.835255	0.324616	0.324616	1199.46	0.835255	38.592	0.835255	1.98192	913.801	0.835255	68124.8	46.1586	9	4	2	4	5	-13	32	20	21	-12	32	7	32	-24	-41	32	-13	1	32	32	32	67
	yliE	other modeled		0.760056	0.197761	0.042182	rep	n/a	ATGTATTAACATGCTGAGTTTATACGAAAAGATAAAGATAAGGCTGATAATTTTATTTTTATTGGCAGCACTGTCATTTATTGGTCTTTTTTTCATCATT	100	1	0.588099	96.5634	1	60.141	61.4265	84.2931	94.3725	1085.44	35.9415	1	36.8421	1	28.9463	72.2615	54.8659	0.339559	11	3	1	11	13	1	1	11	11	1	11	13	11	13	10	1	1	24	28	28	24	23
	ymgD	other modeled		1	0	0	rep	n/a	TGGCGTTCTGACCGGCAATGGCCTCGAAGGGGCGATTAAAGGTGCCGTGATTGGCGGTACGGGTGGTGCAATTCTGGGTAAAATGAAATAAGGAATGATGATGAAAAAATTTGCTTTACTGGCGGGCCTGTTTGTTTTCGCACCAATGACCTGGGCGCAGGACTACAATATTAAAAACGGTTTGCCGTCAGAAACCTATA	200	101	3061.21	287790	242229	2.45982	168.615	175666	171989	5832.68	123.786	47.5494	104.189	13.9122	75.5583	2443.74	16397.5	73.9771	15	0	0	-11	-11	-62	-19	-11	-11	-11	-19	-19	-19	45	-19	-62	-21	-19	1	-1	-19	-7
	yqjG	other modeled		0.931499	0	0.0685014	rep	n/a	ATAAAAAACGAGGAGGAAGCTCCTCGTTTTTGCTATTGGAGGAGAGAAAAATGGGTCAACTGATTGACGGCGTCTGGCATGACACCTGGTACGATACCAAATCTACCGGCGGTAAATTTCAACGTTCAGCTTCCGCATTTCGTAACTGGC	150	51	3571.66	3709.06	37471.7	464390	106.609	6.98771	0.189159	235486	3618.39	6041.8	36621.5	80.7997	2.45982	5094.45	20632.7	50.711	14	0	1	-12	-12	-12	-15	-4	-15	-12	-12	-8	-12	-4	-15	-7	-12	-16	13	24	-1	-4
[truncated: 222 more columns]

## Sheet: Table S4
	Table S4.
	mRNA Target Name	Type of CsrA target	Experimental Regulation by CsrA	Canonical Biophysical Model-Predicted Regulation	Predicted by Mckee et al 2012 ?	Predicted by Kulkarni et al 2014 ?	Expt- Canonical Biophysial Model Agreement	Expt- Mckee Agreement	Expt- Kulkarni Agreement		Result/Metric	Canonical Biophys.	Mckee	Kulkarni
	glgC	classical	rep	rep	yes	yes	true_pos	true_pos	true_pos		true_pos	65	17	40
	nhaR	classical	rep	rep	0	yes	true_pos	false_neg	true_pos		true_neg	1	12	11
	cstA	classical	rep	rep	yes	yes	true_pos	true_pos	true_pos		false_neg	14	78	55
	pgaA	classical	rep	rep	yes	yes	true_pos	true_pos	true_pos		false_pos	5	0	1
	hfq	classical	rep	rep	0	yes	true_pos	false_neg	true_pos		sum	85	107	107
	sdiA	classical	rep	rep	0	0	true_pos	false_neg	false_neg		ppv	0.928571	1	0.97561
	rpoE	classical	rep	rep	0	0	true_pos	false_neg	false_neg		npv	0.0666667	0.133333	0.166667
	csrA2	classical	rep	rep	yes	yes	true_pos	true_pos	true_pos		accuracy	0.776471	0.271028	0.476636
	rseA	well-characterized	rep	rep	0	0	true_pos	false_neg	false_neg		**Note: only the 107 mRNA that demonstrated regulation by CsrA (repression or activiation) in fluorescent translational reporter assay are considered for metric calculations. These are the "classical", "well-characterized" or "functional" targets in Column C. The remaining 129 "other modeled" mRNA are shown in the table only to show if they were also predicted as CsrA targets by the Kulkarni and …
	dgcZ	well-characterized	rep	rep	yes	yes	true_pos	true_pos	true_pos		**Note: 22 heterogeneous Canonical Biophysical Model predictions (column E) were not considered in the Canonical Biophysical Model's metric calculation.
	ycdT	well-characterized	rep	rep	0	0	true_pos	false_neg	false_neg		**Note: Activation by CsrA observed experimentally (Column D) was treated as the "not repressed"/negative condition. A prediction of activation or no impact by the Canonical Biophysical model (Column E) was treated as the "not repressed"/negative condition.
	relA	well-characterized	rep	rep	0	yes	true_pos	false_neg	true_pos		**Note: Prediction of mRNA as a target ("yes" in Columns F and G) was taken to be predicted repression for Kulkarni and McKee models given that these studies looked for consensus-like sequences in or near the Shine-Dalgarno region genome wide. Similarly, prediction of an mRNA as not a target ("0" in Columns F and G) was taken as the "not repressed"/negative condition.
	proP	well-characterized	rep	rep	0	0	true_pos	false_neg	false_neg
	ucpA	well-characterized	rep	rep	yes	yes	true_pos	true_pos	true_pos
	clpB	well-characterized	rep	rep	0	0	true_pos	false_neg	false_neg
	sucC	well-characterized	rep	rep	0	0	true_pos	false_neg	false_neg
	sdhA	well-characterized	rep	rep	0	0	true_pos	false_neg	false_neg
	glsA	well-characterized	rep	rep	0	0	true_pos	false_neg	false_neg
	ydhQ	well-characterized	rep	rep	0	yes	true_pos	false_neg	true_pos
	gadB	well-characterized	rep	rep	yes	yes	true_pos	true_pos	true_pos
	yebE	well-characterized	rep	rep	0	0	true_pos	false_neg	false_neg
	yfgM	functional	rep	rep	yes	0	true_pos	true_pos	false_neg
	tnaA	functional	rep	rep	yes	0	true_pos	true_pos	false_neg
	gshB	functional	rep	rep	0	yes	true_pos	false_neg	true_pos
	deoD	functional	rep	rep	yes	yes	true_pos	true_pos	true_pos
	rspB	functional	rep	rep	0	yes	true_pos	false_neg	true_pos
	cysD	functional	rep	rep	0	yes	true_pos	false_neg	true_pos
	moaB	functional	rep	rep	0	yes	true_pos	false_neg	true_pos
	cysK	functional	rep	rep	0	yes	true_pos	false_neg	true_pos
	iscR	functional	rep	rep	0	0	true_pos	false_neg	false_neg
	Icd	functional	rep	rep	0	0	true_pos	false_neg	false_neg
	yafQ	functional	rep	rep	0	0	true_pos	false_neg	false_neg
	nnr_yjef	functional	rep	rep	0	0	true_pos	false_neg	false_neg
	rnr	functional	rep	rep	0	0	true_pos	false_neg	false_neg
	frdB	functional	rep	rep	0	0	true_pos	false_neg	false_neg
	fucO	functional	rep	rep	0	yes	true_pos	false_neg	true_pos
	ahr	functional	rep	rep	0	0	true_pos	false_neg	false_neg
	dkgA	functional	rep	rep	0	0	true_pos	false_neg	false_neg
	HflK	functional	rep	rep	yes	yes	true_pos	true_pos	true_pos
	dsrB	functional	rep	rep	0	0	true_pos	false_neg	false_neg
	groL	functional	rep	rep	0	0	true_pos	false_neg	false_neg
	mscS	functional	rep	rep	0	yes	true_pos	false_neg	true_pos
	yecC	functional	rep	rep	0	0	true_pos	false_neg	false_neg
	maeB	functional	rep	rep	0	yes	true_pos	false_neg	true_pos
	hemX	functional	rep	rep	0	0	true_pos	false_neg	false_neg
	pck	functional	rep	rep	0	yes	true_pos	false_neg	true_pos
	ltaE	functional	rep	rep	0	yes	true_pos	false_neg	true_pos
	rnk	functional	rep	rep	0	yes	true_pos	false_neg	true_pos
	gadA	functional	rep	rep	yes	yes	true_pos	true_pos	true_pos
	uspG	functional	rep	rep	0	yes	true_pos	false_neg	true_pos
	glpR	functional	rep	rep	0	yes	true_pos	false_neg	true_pos
	entF	functional	rep	rep	0	0	true_pos	false_neg	false_neg
	pgm	functional	rep	rep	0	yes	true_pos	false_neg	true_pos
	yhiI	functional	rep	rep	yes	yes	true_pos	true_pos	true_pos
	elaB	functional	rep	rep	0	yes	true_pos	false_neg	true_pos
	ydeP	functional	rep	rep	0	0	true_pos	false_neg	false_neg
	tauD	functional	rep	rep	0	yes	true_pos	false_neg	true_pos
	pspA	functional	rep	rep	0	0	true_pos	false_neg	false_neg
	thiG	functional	rep	rep	0	0	true_pos	false_neg	false_neg
	iscS	functional	rep	rep	0	yes	true_pos	false_neg	true_pos
	phoU	functional	rep	rep	0	0	true_pos	false_neg	false_neg
	glcB	functional	rep	rep	0	0	true_pos	false_neg	false_neg
	lsrF	functional	rep	rep	0	0	true_pos	false_neg	false_neg
	yaeP	functional	rep	rep	0	0	true_pos	false_neg	false_neg
	ydjA	functional	rep	rep	0	0	true_pos	false_neg	false_neg
	iraD	classical	rep	heterogeneous	0	0	0	false_neg	false_neg
	aidB	well-characterized	rep	noI	0	0	false_neg	false_neg	false_neg
	dps	well-characterized	rep	heterogeneous	0	0	0	false_neg	false_neg
	fdoH	well-characterized	rep	act	0	yes	false_neg	false_neg	true_pos
	gstA	well-characterized	rep	heterogeneous	0	yes	0	false_neg	true_pos
	ybaL	well-characterized	rep	heterogeneous	yes	yes	0	true_pos	true_pos
	evgA	well-characterized	rep	noI	yes	yes	false_neg	true_pos	true_pos
	astD	functional	rep	heterogeneous	0	0	0	false_neg	false_neg
	uxaA	functional	rep	act	0	0	false_neg	false_neg	false_neg
	yidQ	functional	rep	noI	0	0	false_neg	false_neg	false_neg
	fabB	functional	rep	noI	0	0	false_neg	false_neg	false_neg
	uidR	functional	rep	noI	0	0	false_neg	false_neg	false_neg
	rodZ	functional	rep	heterogeneous	0	0	0	false_neg	false_neg
	katG	functional	rep	noI	0	0	false_neg	false_neg	false_neg
	pepT	functional	rep	heterogeneous	0	0	0	false_neg	false_neg
	aroG	functional	rep	heterogeneous	0	0	0	false_neg	false_neg
	hemG	functional	rep	heterogeneous	0	0	0	false_neg	false_neg
	acnA	functional	rep	heterogeneous	0	0	0	false_neg	false_neg
	CsiD	functional	rep	act	0	0	false_neg	false_neg	false_neg
	entC	functional	rep	heterogeneous	yes	0	0	true_pos	false_neg
	bfr	functional	rep	heterogeneous	yes	0	0	true_pos	false_neg
	crp	functional	rep	heterogeneous	0	0	0	false_neg	false_neg
	clpA	functional	rep	noI	0	0	false_neg	false_neg	false_neg
	rpoS	functional	rep	noI	0	0	false_neg	false_neg	false_neg
	groS	functional	rep	noI	0	yes	false_neg	false_neg	true_pos
	uxaB	functional	rep	noI	0	yes	false_neg	false_neg	true_pos
	cysJ	functional	rep	noI	0	0	false_neg	false_neg	false_neg
	cmk	functional	rep	heterogeneous	0	yes	0	false_neg	true_pos
	ppk	functional	rep	heterogeneous	0	yes	0	false_neg	true_pos
	truC	functional	rep	heterogeneous	0	0	0	false_neg	false_neg
	glmS	functional	act	act	0	0	true_neg	true_neg	true_neg
	flhD	classical	act	heterogeneous	0	0	0	true_neg	true_neg
	patA	well-characterized	act	heterogeneous	0	0	0	true_neg	true_neg
	purM	well-characterized	act	heterogeneous	0	0	0	true_neg	true_neg
	iaaA	functional	act	rep	0	0	false_pos	true_neg	true_neg
	acs	functional	act	rep	0	yes	false_pos	true_neg	false_pos
	manX	functional	act	rep	0	0	false_pos	true_neg	true_neg
	ugpB	functional	act	rep	0	0	false_pos	true_neg	true_neg
	mtlD	functional	act	rep	0	0	false_pos	true_neg	true_neg
	ytfQ	functional	act	heterogeneous	0	0	0	true_neg	true_neg
	yqjE	functional	act	heterogeneous	0	0	0	true_neg	true_neg
	uxuB	functional	act	heterogeneous	0	0	0	true_neg	true_neg
	aroD	other modeled	not determined	rep	0	0	0	0	0
	carB	other modeled	not determined	rep	0	0	0	0	0
	cdd	other modeled	not determined	rep	0	0	0	0	0
	eno	other modeled	not determined	noI	0	0	0	0	0
	gatC	other modeled	not determined	heterogeneous	0	0	0	0	0
	glnS	other modeled	not determined	noI	0	0	0	0	0
	guaA	other modeled	not determined	rep	0	0	0	0	0
	hchA	other modeled	not determined	rep	0	yes	0	0	0
	katE	other modeled	not determined	rep	0	yes	0	0	0
	kdsA	other modeled	not determined	rep	0	0	0	0	0
	lrhA	other modeled	not determined	rep	0	0	0	0	0
	metC	other modeled	not determined	noI	0	0	0	0	0
	mreB	other modeled	not determined	rep	0	0	0	0	0
	ompR	other modeled	not determined	rep	0	0	0	0	0
	pdxB	other modeled	not determined	rep	0	0	0	0	0
	pflB	other modeled	not determined	act	0	0	0	0	0
	pntB	other modeled	not determined	rep	0	0	0	0	0
	poxB	other modeled	not determined	rep	0	0	0	0	0
	proS	other modeled	not determined	rep	0	0	0	0	0
	pta	other modeled	not determined	rep	0	0	0	0	0
	sdhB	other modeled	not determined	rep	0	0	0	0	0
	sucA	other modeled	not determined	rep	0	yes	0	0	0
	talA	other modeled	not determined	heterogeneous	0	yes	0	0	0
	uxaC	other modeled	not determined	rep	0	0	0	0	0
	wrbA	other modeled	not determined	heterogeneous	0	0	0	0	0
	yceD	other modeled	not determined	rep	0	0	0	0	0
	ydcS	other modeled	not determined	noI	0	0	0	0	0
	yeaH	other modeled	not determined	rep	0	0	0	0	0
	yjbD	other modeled	not determined	heterogeneous	0	0	0	0	0
	cysI	other modeled	not determined	rep	0	0	0	0	0
	dnaK	other modeled	not determined	heterogeneous	0	0	0	0	0
	flu	other modeled	not determined	rep	0	yes	0	0	0
	fumA	other modeled	not determined	heterogeneous	0	0	0	0	0
	hflC	other modeled	not determined	heterogeneous	0	0	0	0	0
	sucB	other modeled	not determined	rep	0	yes	0	0	0
	ybeL	other modeled	not determined	rep	0	0	0	0	0
	ycaC	other modeled	not determined	noI	0	yes	0	0	0
	yqjD	other modeled	not determined	rep	0	0	0	0	0
	ackA	other modeled	not determined	rep	0	0	0	0	0
	AhpC	other modeled	not determined	heterogeneous	yes	0	0	0	0
	cspE	other modeled	not determined	noI	0	0	0	0	0
	FabI	other modeled	not determined	rep	0	yes	0	0	0
	fhuA	other modeled	not determined	heterogeneous	0	0	0	0	0
	gstB	other modeled	not determined	noI	0	0	0	0	0
	osmE	other modeled	not determined	rep	yes	0	0	0	0
	ppc	other modeled	not determined	rep	0	0	0	0	0
	adeP	other modeled	non-fluorescent	heterogeneous	0	0	0	0	0
	adeQ	other modeled	non-fluorescent	rep	0	0	0	0	0
	amyA	other modeled	non-fluorescent	rep	0	yes	0	0	0
	ArcA	other modeled	non-fluorescent	rep	0	0	0	0	0
	aroA	other modeled	non-fluorescent	rep	0	0	0	0	0
	asd	other modeled	non-fluorescent	rep	0	0	0	0	0
	cbpA	other modeled	non-fluorescent	rep	0	0	0	0	0
	cyoA	other modeled	non-fluorescent	rep	0	0	0	0	0
	cyoB	other modeled	non-fluorescent	rep	yes	0	0	0	0
	dacC	other modeled	non-fluorescent	rep	0	yes	0	0	0
	dcrB	other modeled	non-fluorescent	rep	0	0	0	0	0
	ddlA	other modeled	non-fluorescent	heterogeneous	0	0	0	0	0
	deaD	other modeled	non-fluorescent	noI	0	0	0	0	0
	dppA	other modeled	non-fluorescent	rep	0	0	0	0	0
	fbp	other modeled	non-fluorescent	rep	0	yes	0	0	0
	feoB	other modeled	non-fluorescent	rep	0	0	0	0	0
	fepA	other modeled	non-fluorescent	rep	0	0	0	0	0
	fes	other modeled	non-fluorescent	heterogeneous	0	0	0	0	0
	fliY	other modeled	non-fluorescent	rep	0	0	0	0	0
	frdA	other modeled	non-fluorescent	heterogeneous	0	0	0	0	0
	frvB	other modeled	non-fluorescent	rep	0	0	0	0	0
	gabD	other modeled	non-fluorescent	rep	0	0	0	0	0
	gadC	other modeled	non-fluorescent	rep	0	0	0	0	0
	galM	other modeled	non-fluorescent	rep	0	yes	0	0	0
	glgB	other modeled	non-fluorescent	rep	0	0	0	0	0
	glnH	other modeled	non-fluorescent	rep	0	yes	0	0	0
	gmk	other modeled	non-fluorescent	rep	0	0	0	0	0
	gpt	other modeled	non-fluorescent	noI	0	0	0	0	0
	hcaT	other modeled	non-fluorescent	noI	0	0	0	0	0
	hdeA	other modeled	non-fluorescent	rep	0	0	0	0	0
	hdeB	other modeled	non-fluorescent	rep	0	0	0	0	0
	hipB	other modeled	non-fluorescent	noI	0	0	0	0	0
	hyfR	other modeled	non-fluorescent	rep	yes	yes	0	0	0
	ldcC	other modeled	non-fluorescent	heterogeneous	yes	0	0	0	0
	ldtA	other modeled	non-fluorescent	rep	0	0	0	0	0
	lon	other modeled	non-fluorescent	rep	0	0	0	0	0
	maeA	other modeled	non-fluorescent	act	yes	0	0	0	0
	mdtA	other modeled	non-fluorescent	rep	0	0	0	0	0
	mdtE	other modeled	non-fluorescent	rep	0	yes	0	0	0
	mlaA	other modeled	non-fluorescent	rep	0	0	0	0	0
	nhaA	other modeled	non-fluorescent	heterogeneous	0	0	0	0	0
	NlpA	other modeled	non-fluorescent	rep	0	yes	0	0	0
	nuoC	other modeled	non-fluorescent	rep	0	0	0	0	0
	nuoG	other modeled	non-fluorescent	rep	0	0	0	0	0
	ompC	other modeled	non-fluorescent	rep	0	0	0	0	0
	oppA	other modeled	non-fluorescent	rep	0	0	0	0	0
	pntA	other modeled	non-fluorescent	rep	0	yes	0	0	0
	potD	other modeled	non-fluorescent	rep	0	0	0	0	0
	pqqL	other modeled	non-fluorescent	rep	0	0	0	0	0
	proB	other modeled	non-fluorescent	act	0	0	0	0	0
	purE	other modeled	non-fluorescent	act	0	0	0	0	0
	purK	other modeled	non-fluorescent	heterogeneous	0	0	0	0	0
	purL	other modeled	non-fluorescent	rep	0	0	0	0	0
	rbbA	other modeled	non-fluorescent	rep	0	0	0	0	0
	ribB	other modeled	non-fluorescent	heterogeneous	0	0	0	0	0
	slp	other modeled	non-fluorescent	rep	0	yes	0	0	0
	tam	other modeled	non-fluorescent	heterogeneous	0	0	0	0	0
	tgt	other modeled	non-fluorescent	rep	0	0	0	0	0
	topA	other modeled	non-fluorescent	rep	0	0	0	0	0
	yadM	other modeled	non-fluorescent	rep	0	0	0	0	0
	yajI	other modeled	non-fluorescent	rep	yes	0	0	0	0
	ybiT	other modeled	non-fluorescent	heterogeneous	yes	0	0	0	0
	ybjP	other modeled	non-fluorescent	rep	0	yes	0	0	0
	ycaK	other modeled	non-fluorescent	rep	0	0	0	0	0
	ydcJ	other modeled	non-fluorescent	rep	0	0	0	0	0
	ydgA	other modeled	non-fluorescent	rep	0	yes	0	0	0
	yeaG	other modeled	non-fluorescent	rep	0	0	0	0	0
	yeaY	other modeled	non-fluorescent	rep	0	yes	0	0	0
	yebF	other modeled	non-fluorescent	rep	0	yes	0	0	0
	yhbO	other modeled	non-fluorescent	rep	0	0	0	0	0
	yhcB	other modeled	non-fluorescent	heterogeneous	0	0	0	0	0
	yhjG	other modeled	non-fluorescent	rep	yes	0	0	0	0
	yiaD	other modeled	non-fluorescent	rep	yes	yes	0	0	0
	yihX	other modeled	non-fluorescent	heterogeneous	0	0	0	0	0
	yiiS	other modeled	non-fluorescent	rep	0	0	0	0	0
	yliE	other modeled	non-fluorescent	rep	0	0	0	0	0
	ymgD	other modeled	non-fluorescent	rep	0	yes	0	0	0
	yqjG	other modeled	non-fluorescent	rep	yes	0	0	0	0
	scpA	other modeled	not tested	rep	0	0	0	0	0
	skp	other modeled	not tested	rep	0	0	0	0	0
	uxuA	other modeled	not tested	rep	0	0	0	0	0
	ybhg	other modeled	not tested	rep	0	yes	0	0	0
	yebY	other modeled	not tested	rep	0	0	0	0	0

## Sheet: Table_S5
	Table S5.
		Plasmid/Strain	Used In	Plasmid generated via/Source	Description
	1	pHL 1756	Template for cloning	From addgene.org	Plasmid as shown in Figure S5 (Adamson and Lim, 2013, PNAS)
	2	pLMC_cysP	5' UTR Assay	Restriction Digest	Insertion of cysP designed 5' UTR using primers in Table S2 between SalI and SphI sites (i.e. replacing the glgC leader on pHL 1756)
	3	pLMC_rpsR	5' UTR Assay	Restriction Digest	Insertion of rpsR designed 5' UTR using primers in Table S2 between SalI and SphI sites (i.e. replacing the glgC leader on pHL 1756)
	4	pLMC_lon	5' UTR Assay	Restriction Digest	Insertion of lon designed 5' UTR using primers in Table S2 between SalI and SphI sites (i.e. replacing the glgC leader on pHL 1756)
	5	pLMC_gstB	5' UTR Assay	Restriction Digest	Insertion of gstB designed 5' UTR using primers in Table S2 between SalI and SphI sites (i.e. replacing the glgC leader on pHL 1756)
	6	pLMC_tgt	5' UTR Assay	Restriction Digest	Insertion of tgt designed 5' UTR using primers in Table S2 between SalI and SphI sites (i.e. replacing the glgC leader on pHL 1756)
	7	pLMC_glnS	5' UTR Assay	Restriction Digest	Insertion of glnS designed 5' UTR using primers in Table S2 between SalI and SphI sites (i.e. replacing the glgC leader on pHL 1756)
	8	pLMC_pflB	5' UTR Assay	Restriction Digest	Insertion of pflB designed 5' UTR using primers in Table S2 between SalI and SphI sites (i.e. replacing the glgC leader on pHL 1756)
	9	pLMC_lrhA	5' UTR Assay	Restriction Digest	Insertion of lrhA designed 5' UTR using primers in Table S2 between SalI and SphI sites (i.e. replacing the glgC leader on pHL 1756)
	10	pLMC_ompR	5' UTR Assay	Restriction Digest	Insertion of ompR designed 5' UTR using primers in Table S2 between SalI and SphI sites (i.e. replacing the glgC leader on pHL 1756)
	11	pLMC_rodZ	5' UTR Assay	Restriction Digest	Insertion of rodZ designed 5' UTR using primers in Table S2 between SalI and SphI sites (i.e. replacing the glgC leader on pHL 1756)
	12	pLMC_pqqL	5' UTR Assay	Restriction Digest	Insertion of pqqL designed 5' UTR using primers in Table S2 between SalI and SphI sites (i.e. replacing the glgC leader on pHL 1756)
	13	pLMC_nnr	5' UTR Assay	Restriction Digest	Insertion of nnr designed 5' UTR using primers in Table S2 between SalI and SphI sites (i.e. replacing the glgC leader on pHL 1756)
	14	pLMC_katG	5' UTR Assay	Restriction Digest	Insertion of katG designed 5' UTR using primers in Table S2 between SalI and SphI sites (i.e. replacing the glgC leader on pHL 1756)
	15	pLMC_tyrR	5' UTR Assay	Restriction Digest	Insertion of tyrR designed 5' UTR using primers in Table S2 between SalI and SphI sites (i.e. replacing the glgC leader on pHL 1756)
	16	pLMC_clpS	5' UTR Assay	Restriction Digest	Insertion of clpS designed 5' UTR using primers in Table S2 between SalI and SphI sites (i.e. replacing the glgC leader on pHL 1756)
	17	pLMC_iaaA	5' UTR Assay	Restriction Digest	Insertion of iaaA designed 5' UTR using primers in Table S2 between SalI and SphI sites (i.e. replacing the glgC leader on pHL 1756)
	18	pLMC_proB	5' UTR Assay	Restriction Digest	Insertion of proB designed 5' UTR using primers in Table S2 between SalI and SphI sites (i.e. replacing the glgC leader on pHL 1756)
	19	pLMC_pepT	5' UTR Assay	Restriction Digest	Insertion of pepT designed 5' UTR using primers in Table S2 between SalI and SphI sites (i.e. replacing the glgC leader on pHL 1756)
	20	pLMC_topA	5' UTR Assay	Restriction Digest	Insertion of topA designed 5' UTR using primers in Table S2 between SalI and SphI sites (i.e. replacing the glgC leader on pHL 1756)
	21	pLMC_astD	5' UTR Assay	Restriction Digest	Insertion of astD designed 5' UTR using primers in Table S2 between SalI and SphI sites (i.e. replacing the glgC leader on pHL 1756)
	22	pLMC_fes	5' UTR Assay	Restriction Digest	Insertion of fes designed 5' UTR using primers in Table S2 between SalI and SphI sites (i.e. replacing the glgC leader on pHL 1756)
	23	pLMC_thiM	5' UTR Assay	Genscript	Insertion of thiM designed 5' UTR between SalI and SphI sites (i.e. replacing the glgC leader on pHL 1756)
	24	pLMC_sapA	5' UTR Assay	Genscript	Insertion of sapA designed 5' UTR between SalI and SphI sites (i.e. replacing the glgC leader on pHL 1756)
	25	pLMC_hlfC	5' UTR Assay	Genscript	Insertion of hlfC designed 5' UTR between SalI and SphI sites (i.e. replacing the glgC leader on pHL 1756)
	26	pLMC_rspB	5' UTR Assay	Genscript	Insertion of rspB designed 5' UTR between SalI and SphI sites (i.e. replacing the glgC leader on pHL 1756)
	27	pLMC_argS	5' UTR Assay	Genscript	Insertion of argS designed 5' UTR between SalI and SphI sites (i.e. replacing the glgC leader on pHL 1756)
	28	pLMC_ptsP	5' UTR Assay	Genscript	Insertion of ptsP designed 5' UTR between SalI and SphI sites (i.e. replacing the glgC leader on pHL 1756)
	29	pLMC_yadM	5' UTR Assay	Genscript	Insertion of yadM designed 5' UTR between SalI and SphI sites (i.e. replacing the glgC leader on pHL 1756)
	30	pLMC_adeQ	5' UTR Assay	Genscript	Insertion of adeQ designed 5' UTR between SalI and SphI sites (i.e. replacing the glgC leader on pHL 1756)
	31	pLMC_frvB	5' UTR Assay	Genscript	Insertion of frvB designed 5' UTR between SalI and SphI sites (i.e. replacing the glgC leader on pHL 1756)
	32	pLMC_yliF	5' UTR Assay	Genscript	Insertion of yliF designed 5' UTR between SalI and SphI sites (i.e. replacing the glgC leader on pHL 1756)
	33	pLMC_isnH	5' UTR Assay	Genscript	Insertion of isnH designed 5' UTR between SalI and SphI sites (i.e. replacing the glgC leader on pHL 1756)
	34	pLMC_yliE	5' UTR Assay	Genscript	Insertion of yliE designed 5' UTR between SalI and SphI sites (i.e. replacing the glgC leader on pHL 1756)
	35	pLMC_nhaA	5' UTR Assay	Genscript	Insertion of nhaA designed 5' UTR between SalI and SphI sites (i.e. replacing the glgC leader on pHL 1756)
	36	pLMC_nlpA	5' UTR Assay	Genscript	Insertion of nlpA designed 5' UTR between SalI and SphI sites (i.e. replacing the glgC leader on pHL 1756)
	37	pLMC_arcA	5' UTR Assay	Genscript	Insertion of arcA designed 5' UTR between SalI and SphI sites (i.e. replacing the glgC leader on pHL 1756)
	38	pLMC_adeP	5' UTR Assay	Genscript	Insertion of adeP designed 5' UTR between SalI and SphI sites (i.e. replacing the glgC leader on pHL 1756)
	39	pLMC_icd	5' UTR Assay	Genscript	Insertion of icd designed 5' UTR between SalI and SphI sites (i.e. replacing the glgC leader on pHL 1756)
	40	pLMC_glnH	5' UTR Assay	Genscript	Insertion of glnH designed 5' UTR between SalI and SphI sites (i.e. replacing the glgC leader on pHL 1756)
	41	pLMC_fabI	5' UTR Assay	Genscript	Insertion of fabI designed 5' UTR between SalI and SphI sites (i.e. replacing the glgC leader on pHL 1756)
	42	pLMC_ahpC	5' UTR Assay	Genscript	Insertion of ahpC designed 5' UTR between SalI and SphI sites (i.e. replacing the glgC leader on pHL 1756)
	43	pLMC_ghrA	5' UTR Assay	Genscript	Insertion of ghrA designed 5' UTR between SalI and SphI sites (i.e. replacing the glgC leader on pHL 1756)
	44	pLMC_yiaD	5' UTR Assay	Genscript	Insertion of yiaD designed 5' UTR between SalI and SphI sites (i.e. replacing the glgC leader on pHL 1756)
	45	pLMC_hyfR	5' UTR Assay	Genscript	Insertion of hyfR designed 5' UTR between SalI and SphI sites (i.e. replacing the glgC leader on pHL 1756)
	46	pLMC_ntcA	5' UTR Assay	Genscript	Insertion of ntcA designed 5' UTR between SalI and SphI sites (i.e. replacing the glgC leader on pHL 1756)
	47	pLMC_ydcS	5' UTR Assay	Genscript	Insertion of ydcS designed 5' UTR between SalI and SphI sites (i.e. replacing the glgC leader on pHL 1756)
	48	pLMC_ackA	5' UTR Assay	Genscript	Insertion of ackA designed 5' UTR between SalI and SphI sites (i.e. replacing the glgC leader on pHL 1756)
	49	pLMC_fhuA	5' UTR Assay	Genscript	Insertion of fhuA designed 5' UTR between SalI and SphI sites (i.e. replacing the glgC leader on pHL 1756)
	50	pLMC_deaD	5' UTR Assay	Genscript	Insertion of deaD designed 5' UTR between SalI and SphI sites (i.e. replacing the glgC leader on pHL 1756)
	51	pLMC_rnr	5' UTR Assay	Genscript	Insertion of rnr designed 5' UTR between SalI and SphI sites (i.e. replacing the glgC leader on pHL 1756)
	52	pLMC_iscR	5' UTR Assay	Genscript	Insertion of iscR designed 5' UTR between SalI and SphI sites (i.e. replacing the glgC leader on pHL 1756)
	53	pLMC_tamA	5' UTR Assay	Genscript	Insertion of tamA designed 5' UTR between SalI and SphI sites (i.e. replacing the glgC leader on pHL 1756)
	54	pLMC_acs	5' UTR Assay	Genscript	Insertion of acs designed 5' UTR between SalI and SphI sites (i.e. replacing the glgC leader on pHL 1756)
	55	pLMC_yafQ	5' UTR Assay	Genscript	Insertion of yafQ designed 5' UTR between SalI and SphI sites (i.e. replacing the glgC leader on pHL 1756)
	56	pLMC_uidR	5' UTR Assay	Genscript	Insertion of uidR designed 5' UTR between SalI and SphI sites (i.e. replacing the glgC leader on pHL 1756)
	57	pLMC_hcaT	5' UTR Assay	Genscript	Insertion of hcaT designed 5' UTR between SalI and SphI sites (i.e. replacing the glgC leader on pHL 1756)
	58	pLMC_rpoE	5' UTR Assay	Genscript	Insertion of rpoE designed 5' UTR between SalI and SphI sites (i.e. replacing the glgC leader on pHL 1756)
	59	pLMC_relA	5' UTR Assay	Genscript	Insertion of relA designed 5' UTR between SalI and SphI sites (i.e. replacing the glgC leader on pHL 1756)
	60	pLMC_gshB	5' UTR Assay	Genscript	Insertion of gshB designed 5' UTR between SalI and SphI sites (i.e. replacing the glgC leader on pHL 1756)
	61	pLMC_tnaA	5' UTR Assay	Genscript	Insertion of tnaA designed 5' UTR between SalI and SphI sites (i.e. replacing the glgC leader on pHL 1756)
	62	pLMC_ppc	5' UTR Assay	Genscript	Insertion of ppc designed 5' UTR between SalI and SphI sites (i.e. replacing the glgC leader on pHL 1756)
	63	pLMC_rseA	5' UTR Assay	Genscript	Insertion of rseA designed 5' UTR between SalI and SphI sites (i.e. replacing the glgC leader on pHL 1756)
	64	pLMC_yidQ	5' UTR Assay	Genscript	Insertion of yidQ designed 5' UTR between SalI and SphI sites (i.e. replacing the glgC leader on pHL 1756)
	65	pLMC_fabB	5' UTR Assay	Genscript	Insertion of fabB designed 5' UTR between SalI and SphI sites (i.e. replacing the glgC leader on pHL 1756)
	66	pLMC_cysK	5' UTR Assay	Genscript	Insertion of cysK designed 5' UTR between SalI and SphI sites (i.e. replacing the glgC leader on pHL 1756)
	67	pLMC_yfgM	5' UTR Assay	Genscript	Insertion of yfgM designed 5' UTR between SalI and SphI sites (i.e. replacing the glgC leader on pHL 1756)
	68	pLMC_cysD	5' UTR Assay	Genscript	Insertion of cysD designed 5' UTR between SalI and SphI sites (i.e. replacing the glgC leader on pHL 1756)
	69	pLMC_deoD	5' UTR Assay	Genscript	Insertion of deoD designed 5' UTR between SalI and SphI sites (i.e. replacing the glgC leader on pHL 1756)
	70	pLMC_dppA	5' UTR Assay	Genscript	Insertion of dppA designed 5' UTR between SalI and SphI sites (i.e. replacing the glgC leader on pHL 1756)
	71	pLMC_flhC	5' UTR Assay	Genscript	Insertion of flhC designed 5' UTR between SalI and SphI sites (i.e. replacing the glgC leader on pHL 1756)
	72	pLMC_lpxC	5' UTR Assay	Restriction Digest	Insertion of lpxC designed 5' UTR using primers in Table S2 between SalI and SphI sites (i.e. replacing the glgC leader on pHL 1756)
	73	pLMC_suhB	5' UTR Assay	Restriction Digest	Insertion of suhB designed 5' UTR using primers in Table S2 between SalI and SphI sites (i.e. replacing the glgC leader on pHL 1756)
	74	pLMC_csrA	5' UTR Assay	Restriction Digest	Insertion of csrA designed 5' UTR using primers in Table S2 between SalI and SphI sites (i.e. replacing the glgC leader on pHL 1756)
	75	pLMC_uxaA	5' UTR Assay	Restriction Digest	Insertion of uxaA designed 5' UTR using primers in Table S2 between SalI and SphI sites (i.e. replacing the glgC leader on pHL 1756)
	76	pLMC_moaB	5' UTR Assay	Restriction Digest	Insertion of moaB designed 5' UTR using primers in Table S2 between SalI and SphI sites (i.e. replacing the glgC leader on pHL 1756)
	77	pLMC_glgC	Titration Assay	Sowa et al 2017	Designed with the same principles as the 5' UTRs listed above in Sowa et al, 2017, NAR.
	78	pLMC_glgC_ACTGA	Titration Assay	Site Directed Mutagenesis	Mutation of ACGGA footprinted CsrA bindign sites in the wild type glgC 5' UTR sequence in pLMC_glgC to ACTGA
	79	pLMC_glgC_ACAGA	Titration Assay	Site Directed Mutagenesis	Mutation of ACGGA footprinted CsrA bindign sites in the wild type glgC 5' UTR sequence in pLMC_glgC to ACAGA
	80	pLMC_glgC_ACGTA	Titration Assay	Site Directed Mutagenesis	Mutation of ACGGA footprinted CsrA bindign sites in the wild type glgC 5' UTR sequence in pLMC_glgC to ACGTA
	81	pLMC_glgC_ACGAA	Titration Assay	Site Directed Mutagenesis	Mutation of ACGGA footprinted CsrA bindign sites in the wild type glgC 5' UTR sequence in pLMC_glgC to ACGAA
	82	pLMC_glgC_ACGCA	Titration Assay	Site Directed Mutagenesis	Mutation of ACGGA footprinted CsrA bindign sites in the wild type glgC 5' UTR sequence in pLMC_glgC to ACGCA
	83	pLMC_glgC_ACCGA	Titration Assay	Site Directed Mutagenesis	Mutation of ACGGA footprinted CsrA bindign sites in the wild type glgC 5' UTR sequence in pLMC_glgC to ACCGA
	84	pLMC_glgC_AGGGA	Titration Assay	Site Directed Mutagenesis	Mutation of ACGGA footprinted CsrA bindign sites in the wild type glgC 5' UTR sequence in pLMC_glgC to AGGGA
	85	pLMC_glgC_ATGGA	Titration Assay	Site Directed Mutagenesis	Mutation of ACGGA footprinted CsrA bindign sites in the wild type glgC 5' UTR sequence in pLMC_glgC to ATGGA
	86	pLMC_aidB	Titration Assay	Sowa et al 2017	Designed with the same principles as the 5' UTRs listed above in Sowa et al, 2017, NAR.
	87	pLMC_maeB	Titration Assay	Sowa et al 2017	Designed with the same principles as the 5' UTRs listed above in Sowa et al, 2017, NAR.
	88	pHL 600	Titration Assay	From addgene.org	Plasmid as shown in Figure S5 (Adamson and Lim, 2013, PNAS) (9000x expression of CsrA RBS calculator)
	89	pLMC_600_2000	Titration Assay	Restriction Digest	Replaces RBS-csrA sequence (between XmaI and KpnI sites) with an RBS predicted by RBS calculator to have 2000x expression and csrA amplified from genome
	90	pLMC_600_1000	Titration Assay	Restriction Digest	Replaces RBS-csrA sequence (between XmaI and KpnI sites) with an RBS predicted by RBS calculator to have 1000x expression and csrA amplified from genome
	91	pLMC_600_850	Titration Assay	Restriction Digest	Replaces RBS-csrA sequence (between XmaI and KpnI sites) with an RBS predicted by RBS calculator to have 850x expression and csrA amplified from genome
	92	pLMC_600_750	Titration Assay	Restriction Digest	Replaces RBS-csrA sequence (between XmaI and KpnI sites) with an RBS predicted by RBS calculator to have 750x expression and csrA amplified from genome
	93	pLMC_600_350	Titration Assay	Restriction Digest	Replaces RBS-csrA sequence (between XmaI and KpnI sites) with an RBS predicted by RBS calculator to have 350x expression and csrA amplified from genome
	94	pLMC_600_200	Titration Assay	Restriction Digest	Replaces RBS-csrA sequence (between XmaI and KpnI sites) with an RBS predicted by RBS calculator to have 200x expression and csrA amplified from genome

## Sheet: Table_S6
	Table S6.
		Plasmid Insert	Assay	Forward Primer	Reverse Primer	Notes
	1	cysP	5' UTR assay	CAGTAGTCGACGAAAGTCATTAAATTTATAAGGGTGCGC	AACTGAGCATGCCATAAGAACTGTTCAGCAGTTCCG	SalI cut site: GTCGAC; SphI Cut site: CGATGC
	2	rpsR	5' UTR assay	CAGTAGTCGACATTCTGGAGACTAGCCATATGGC	AACTGAGCATGCTGATGTAGTTTTTCAGCGTAGCG	see above
	3	lon	5' UTR assay	CAGTAGTCGACATGTTAATAGATGGCGTGAAGCAC	AACTGAGCATGCCCCGCCCGACAAATAAGG	see above
	4	gstB	5' UTR assay	CAGTAGTCGACCTGTTCAGCCTGTGGCTG	AACTGAGCATGCGGCCCGCGAGAATTTGC	see above
	5	tgt	5' UTR assay	CAGTAGTCGACGCAATTAATGAGCGCGTCGG	AACTGAGCATGCTGCCAACAGGCATAAAACAAGG	see above
	6	glnS	5' UTR assay	CAGTAGTCGACAGATTATCAATTTTAAAAAACTAACAGTTGTCAGCC	AACTGAGCATGCGCGGGAAACGGGTGTGTAC	see above
	7	pflB	5' UTR assay	CAGTAGTCGACATCCACTTAAGAAGGTAGGTGTTACATG	AACTGAGCATGCAGTTTTTCTGAATGAAGTCACGGACG	see above
	8	lrhA	5' UTR assay	CAGTAGTCGACAGTAAGTGATAATATATGATAAGTGCAAATCGTCC	AACTGAGCATGCCGGCAGCTGCGGCA	see above
	9	ompR	5' UTR assay	CAGTAGTCGACGCTTTTTTAAGAATACACGCTTACAAATTG	AACTGAGCATGCCGCTTCGAACCTGGAAGC	see above
	10	rodZ	5' UTR assay	CAGTAGTCGACAACGGTTAACTTAACGGATGTTTCG	AACTGAGCATGCCAACGGCCTGCTGACTAAG	see above
	11	pqqL	5' UTR assay	CAGTAGTCGACTGGCGACCTACGCCAG	AACTGAGCATGCTTTCATCCTGCGGTAAGGC	see above
	12	nnr	5' UTR assay	CAGTAGTCGACCGCTAACTGATTGAGATCGAGGG	AACTGAGCATGCGCACATCTGCCGCCTC	see above
	13	katG	5' UTR assay	CAGTAGTCGACACACTGTAGAGGGGAGCAC	AACTGAGCATGCGAGTGGTTGTGCCCGC	see above
	14	tyrR	5' UTR assay	CAGTAGTCGACATTGTTCTTTTTTCAGGTGAAGGTTCC	AACTGAGCATGCCAATCTCAATACCGCGTAAATCAATGC	see above
	15	clpS	5' UTR assay	CAGTAGTCGACAATTTGAAGCAGTTAACGCTATTGACAG	AACTGAGCATGCTGACTAATATCACTTTATACATAGATGGCGG	see above
	16	iaaA	5' UTR assay	CAGTAGTCGACAGTGGCGAACCACCCT	AACTGAGCATGCCAGACAACGCCTCGATGTAG	see above
	17	proB	5' UTR assay	CAGTAGTCGACAAATGTGGTAATTTATTAAATCTGTAATAAAAGCG	AACTGAGCATGCGGCGAACAAGTTCAACGATATG	see above
	18	pepT	5' UTR assay	CAGTAGTCGACACAAAAAGTGAGGGTGACTACATG	AACTGAGCATGCACTTCCATTGGCCTTCCG	see above
	19	topA	5' UTR assay	CAGTAGTCGACGTATCGGATTTTATCAGGTACAGTGTG	AACTGAGCATGCTGTGACCGACGCTGGATT	see above
	20	astD	5' UTR assay	CAGTAGTCGACCCGAGCGTTTGATTTTAACCGC	AACTGAGCATGCCATCATTGCCTTGCCATAACAC	see above
	21	fes	5' UTR assay	CAGTAGTCGACTATATTTCTGCAATCAATGAAAAATTGCACAGTAAAC	AACTGAGCATGCGGTGATCGGTCACACCAGTG	see above
	22	suhB	5' UTR assay	CACTGTCGACGATTATTCACGCATCTTATCATAAAACGAAG	AAGTAGCATGCTCTGGCTCGCTTCTACAGC	see above
	23	lpxC	5' UTR assay	CAGTAGTCGACGAATGTATAGTACACTTCGGTTGGATAGG	AACTGAGCATGCGTAACGTCAGGGTGACTTTCTTGC	see above
	24	csrA	5' UTR assay	acacgtcgacAACAGAATGTAATGCCATGACTGC	TTACGCaTGCGGGTGACCTCATCCCCAATC	see above
	25	moaB	5' UTR assay	CAGTAGTCGACGCGGGAGAAGAAACAGACCC	AACTGAGCATGCGCAGATAGTGACCGGAGGTATC	see above
	26	uxaA	5' UTR assay	CAGTAGTCGACCGGCGGACATCAACCT	AACTGAGCATGCGCGTAACAGTCTGGTTATCGAC	see above
	27	CsrA-200	Titration assay	ATATCCCGGGAACCGCCCATAAGAATCCAAACAAAAGATCGCATATGCTGATTCTGACTCGTCG	GGCCAAGCTTCTTTCAGGTACCTTAGTAACTGGACTGCTGGGATTTTTCAG	bold is designed RBS (forward) sequence
	28	CsrA-350	Titration assay	ATATCCCGGGCCACAGTACAAATCGTTTAAGAGCACGAGCACATCATGCTGATTCTGACTCGTCG	GGCCAAGCTTCTTTCAGGTACCTTAGTAACTGGACTGCTGGGATTTTTCAG	bold is designed RBS (forward) sequence
	29	CsrA-750	Titration assay	ATATCCCGGGATTACATAAGAGATACGTAAGCGACCTTAACGATATGCTGATTCTGACTCGTCG	GGCCAAGCTTCTTTCAGGTACCTTAGTAACTGGACTGCTGGGATTTTTCAG	bold is designed RBS (forward) sequence
	30	CsrA-850	Titration assay	ATATCCCGGGAATAAGAAGAAAGAACTTATTTCGGAGCTTTCAAAATGCTGATTCTGACTCGTCG	GGCCAAGCTTCTTTCAGGTACCTTAGTAACTGGACTGCTGGGATTTTTCAG	bold is designed RBS (forward) sequence
	31	CsrA-1000	Titration assay	ATATCCCGGGCATAAATCGTAATATACTATTTAGAAGGCTAATAAATGCTGATTCTGACTCGTCG	GGCCAAGCTTCTTTCAGGTACCTTAGTAACTGGACTGCTGGGATTTTTCAG	bold is designed RBS (forward) sequence
	32	CsrA-2000	Titration assay	ATATCCCGGGTCGTTTACATTAAGAAGCCCATAAGGCAGTTACTATGCTGATTCTGACTCGTCG	GGCCAAGCTTCTTTCAGGTACCTTAGTAACTGGACTGCTGGGATTTTTCAG	bold is designed RBS (forward) sequence
	33	glgC_ACGGA:ACTGA	Titration assay	GGAACACACACAATCAGTGTGCAGGTCCCTG	CAGGGACCTGCACACTGATTGTGTGTGTTCC	bold is mutated glgC-CsrA binding site
	34	glgC_ACGGA:ACAGA	Titration assay	GGAACACACACAATCTGTGTGCAGGTCCCTG	CAGGGACCTGCACACAGATTGTGTGTGTTCC	bold is mutated glgC-CsrA binding site
	35	glgC_ACGGA:ACGTA	Titration assay	CTGGAACACACACAATACGTGTGCAGGTCCCTG	CAGGGACCTGCACACGTATTGTGTGTGTTCCAG	bold is mutated glgC-CsrA binding site
	36	glgC_ACGGA:ACGAA	Titration assay	CTGGAACACACACAATTCGTGTGCAGGTCCCTG	CAGGGACCTGCACACGAATTGTGTGTGTTCCAG	bold is mutated glgC-CsrA binding site
	37	glgC_ACGGA:ACGCA	Titration assay	GGAACACACACAATGCGTGTGCAGGTCCC	GGGACCTGCACACGCATTGTGTGTGTTCC	bold is mutated glgC-CsrA binding site
	38	glgC_ACGGA:ACCGA	Titration assay	GGAACACACACAATCGGTGTGCAGGTCCCTG	CAGGGACCTGCACACCGATTGTGTGTGTTCC	bold is mutated glgC-CsrA binding site
	39	glgC_ACGGA:AGGGA	Titration assay	CACACACAATCCCTGTGCAGGTCCCTGCC	GGCAGGGACCTGCACAGGGATTGTGTGTG	bold is mutated glgC-CsrA binding site
	40	glgC_ACGGA:ATGGA	Titration assay	CACACACAATCCATGTGCAGGTCCCTGCC	GGCAGGGACCTGCACATGGATTGTGTGTG	bold is mutated glgC-CsrA binding site
						#REF!
